# Supplementary material for: Poly[[{μ3-dihydrogen [(pyridin-4-yl­methyl­imino)­bis­(methyl­ene)]diphos­phon­ato-κ5 O:O′,N,O′′:N′}copper(II)] dihydrate]
Source: Acta Crystallogr Sect E Struct Rep Online. 2011 Dec 10;68(Pt 1):m38–9. doi: 10.1107/S1600536811052512 (PMC3254309; doi:10.1107/S1600536811052512)
Supplement: Supplementary file 1 [file e-68-00m38-sup1.cif]

##############################################################################
#                                                                            #
# This CIF contains the data in a paper accepted for publication in          #
# Acta Crystallographica Section E. It conforms to the requirements of       #
# Notes for Authors for Acta Crystallographica Section E, and has been       #
# peer reviewed under the auspices of the IUCr Commission on Journals.       #
#                                                                            #
# Full details of the Crystallographic Information File format               #
# are given in the paper "The Crystallographic Information File (CIF):       #
# a New Standard Archive File for Crystallography" by S. R. Hall, F. H.      #
# Allen and I. D. Brown [Acta Cryst. (1991), A47, 655-685].                  #
#                                                                            #
# The current version of the core CIF dictionary is obtainable from          #
# ftp://ftp.iucr.org/pub/cif_core.dic.                                       #
#                                                                            #
# Software is freely available for graphical display of the structure(s)     #
# in this CIF. For information consult the CIF software page                 #
# http://www.iucr.org/resources/cif/software.                                #
#                                                                            #
# This file may be used for bona fide research purposes within the           #
# scientific community so long as proper attribution is given to the journal # 
# article from which it was obtained.                                        #
#                                                                            #
##############################################################################
data_I
_audit_creation_method     SHELXL-97
_chemical_name_systematic
;
Poly[[{\m~3~-dihydrogen [(pyridin-4-ylmethylimino)bis(methylene)]diphosphonato-
\k^5^<i>O</i>:<i>O</i>',<i>N</i>,<i>O</i>'':<i>N</i>'}copper(II)] dihydrate]
;
_chemical_name_common     ?
_chemical_formula_moiety     'C8 H12 Cu N2 O6 P2, 2(H2 O)'
_chemical_formula_sum     'C8 H16 Cu N2 O8 P2'
_chemical_formula_iupac     '[Cu (C8 H12 N2 O6 P2)], 2H2 O'
_chemical_formula_weight     393.71
_chemical_melting_point     ?
_symmetry_cell_setting     triclinic
_symmetry_space_group_name_H-M     'P -1'
_symmetry_space_group_name_Hall     '-P 1'
loop_
    _symmetry_equiv_pos_as_xyz
    'x, y, z'
    '-x, -y, -z'
_cell_length_a     8.9250(3)
_cell_length_b     9.0000(3)
_cell_length_c     10.5066(3)
_cell_angle_alpha     75.648(2)
_cell_angle_beta     67.124(2)
_cell_angle_gamma     67.126(2)
_cell_volume     711.75(4)
_cell_formula_units_Z     2
_cell_measurement_reflns_used     1430
_cell_measurement_theta_min     2.12
_cell_measurement_theta_max     27.61
_cell_measurement_temperature     296(2)
_exptl_crystal_description     needle
_exptl_crystal_colour     blue
_exptl_crystal_size_max     0.40
_exptl_crystal_size_mid     0.03
_exptl_crystal_size_min     0.02
_exptl_crystal_density_diffrn     1.837
_exptl_crystal_density_meas     ?
_exptl_crystal_density_method     'not measured'
_exptl_crystal_F_000     402
_exptl_absorpt_coefficient_mu     1.799
_exptl_absorpt_correction_type     multi-scan
_exptl_absorpt_process_details     '(SADABS; Bruker, 2008)'
_exptl_absorpt_correction_T_min     0.6046
_exptl_absorpt_correction_T_max     0.7456
_exptl_special_details     ?
_diffrn_ambient_temperature     296(2)
_diffrn_radiation_type     MoK\a
_diffrn_radiation_wavelength     0.71073
_diffrn_radiation_source     'fine-focus sealed tube'
_diffrn_radiation_monochromator     graphite
_diffrn_measurement_device_type     'Bruker APEXII CCD'
_diffrn_measurement_method     'phi and omega scans'
_diffrn_detector_area_resol_mean     ?
_diffrn_reflns_number     7659
_diffrn_reflns_av_R_equivalents     0.0434
_diffrn_reflns_av_sigmaI/netI     0.0653
_diffrn_reflns_theta_min     2.12
_diffrn_reflns_theta_max     27.61
_diffrn_reflns_theta_full     27.61
_diffrn_measured_fraction_theta_max     0.989
_diffrn_measured_fraction_theta_full     0.989
_diffrn_reflns_limit_h_min     -10
_diffrn_reflns_limit_h_max     11
_diffrn_reflns_limit_k_min     -11
_diffrn_reflns_limit_k_max     11
_diffrn_reflns_limit_l_min     -13
_diffrn_reflns_limit_l_max     13
_diffrn_standards_number     ?
_diffrn_standards_interval_count     ?
_diffrn_standards_interval_time     ?
_diffrn_standards_decay_%     ?
_refine_special_details
;
Refinement of <i>F</i>^2^ against ALL reflections. The weighted <i>R</i>-factor
<i>wR</i> and goodness of fit <i>S</i> are based on <i>F</i>^2^, conventional
<i>R</i>-factors <i>R</i> are based on <i>F</i>, with <i>F</i> set to zero for
negative <i>F</i>^2^. The threshold expression of <i>F</i>^2^ >
\s(<i>F</i>^2^) is used only for calculating <i>R</i>-factors(gt) <i>etc</i>.
and is not relevant to the choice of reflections for refinement.
<i>R</i>-factors based on <i>F</i>^2^ are statistically about twice as large
as those based on <i>F</i>, and <i>R</i>- factors based on ALL data will be
even larger.
;
_reflns_number_total     3267
_reflns_number_gt     2309
_reflns_threshold_expression     I>2sigma(I)
_refine_ls_structure_factor_coef     Fsqd
_refine_ls_matrix_type     full
_refine_ls_R_factor_all     0.0723
_refine_ls_R_factor_gt     0.0459
_refine_ls_wR_factor_gt     0.1062
_refine_ls_wR_factor_ref     0.1182
_refine_ls_goodness_of_fit_ref     1.034
_refine_ls_restrained_S_all     1.034
_refine_ls_number_reflns     3267
_refine_ls_number_parameters     202
_refine_ls_number_restraints     6
_refine_ls_hydrogen_treatment     mixed
_refine_ls_weighting_scheme     calc
_refine_ls_weighting_details
         'calc w=1/[\s^2^(Fo^2^)+(0.0550P)^2^+0.1702P] where P=(Fo^2^+2Fc^2^)/3'
_atom_sites_solution_hydrogens     geom
_atom_sites_solution_primary     direct
_atom_sites_solution_secondary     difmap
_refine_ls_shift/su_max     0.000
_refine_ls_shift/su_mean     0.000
_refine_diff_density_max     0.497
_refine_diff_density_min     -0.603
_refine_ls_extinction_method     none
_refine_ls_extinction_coef     ?
loop_
    _atom_type_symbol
    _atom_type_description
    _atom_type_scat_dispersion_real
    _atom_type_scat_dispersion_imag
    _atom_type_scat_source
    'C' 'C' 0.0033 0.0016
                         'International Tables Vol C Tables 4.2.6.8 and 6.1.1.4'
    'H' 'H' 0.0000 0.0000
                         'International Tables Vol C Tables 4.2.6.8 and 6.1.1.4'
    'N' 'N' 0.0061 0.0033
                         'International Tables Vol C Tables 4.2.6.8 and 6.1.1.4'
    'O' 'O' 0.0106 0.0060
                         'International Tables Vol C Tables 4.2.6.8 and 6.1.1.4'
    'P' 'P' 0.1023 0.0942
                         'International Tables Vol C Tables 4.2.6.8 and 6.1.1.4'
    'Cu' 'Cu' 0.3201 1.2651
                         'International Tables Vol C Tables 4.2.6.8 and 6.1.1.4'
_computing_data_collection     'APEX2 (Bruker, 2008)'
_computing_cell_refinement     'SAINT (Bruker, 2008)'
_computing_data_reduction     'SAINT (Bruker, 2008)'
_computing_structure_solution     'SHELXS97 (Sheldrick, 2008)'
_computing_structure_refinement     'SHELXL97 (Sheldrick, 2008)'
_computing_molecular_graphics
;
SHELXTL (Sheldrick, 2008) and DIAMOND (Brandenburg, 2010)
;
_computing_publication_material     'SHELXTL (Sheldrick, 2008)'
loop_
    _atom_site_type_symbol
    _atom_site_label
    _atom_site_fract_x
    _atom_site_fract_y
    _atom_site_fract_z
    _atom_site_U_iso_or_equiv
    _atom_site_adp_type
    _atom_site_calc_flag
    _atom_site_refinement_flags
    _atom_site_occupancy
    _atom_site_symmetry_multiplicity
    _atom_site_disorder_assembly
    _atom_site_disorder_group
    Cu Cu1 0.47006(6) 0.60143(5) 0.25556(5) 0.02485(17) Uani d . 1 1 . .
    P P1 0.69833(14) 0.32696(12) 0.39341(11) 0.0237(2) Uani d . 1 1 . .
    P P2 0.17163(14) 0.57368(13) 0.21239(12) 0.0265(3) Uani d . 1 1 . .
    N N1 0.5076(4) -0.1825(4) 0.2025(3) 0.0240(7) Uani d . 1 1 . .
    N N2 0.4396(4) 0.3746(4) 0.2980(3) 0.0207(7) Uani d . 1 1 . .
    C C1 0.3823(5) -0.0485(5) 0.1777(4) 0.0282(9) Uani d . 1 1 . .
    H H1A 0.2869 -0.0590 0.1696 0.034 Uiso calc R 1 1 . .
    C C2 0.3912(5) 0.1042(5) 0.1641(4) 0.0293(10) Uani d . 1 1 . .
    H H2A 0.3025 0.1945 0.1457 0.035 Uiso calc R 1 1 . .
    C C3 0.5301(5) 0.1261(4) 0.1773(4) 0.0233(9) Uani d . 1 1 . .
    C C4 0.6596(6) -0.0148(5) 0.1992(4) 0.0294(9) Uani d . 1 1 . .
    H H4A 0.7570 -0.0076 0.2065 0.035 Uiso calc R 1 1 . .
    C C5 0.6465(5) -0.1652(5) 0.2102(4) 0.0273(9) Uani d . 1 1 . .
    H H5A 0.7364 -0.2575 0.2233 0.033 Uiso calc R 1 1 . .
    C C6 0.5389(5) 0.2920(4) 0.1674(4) 0.0243(9) Uani d . 1 1 . .
    H H6A 0.4964 0.3607 0.0933 0.029 Uiso calc R 1 1 . .
    H H6B 0.6587 0.2831 0.1412 0.029 Uiso calc R 1 1 . .
    C C7 0.5053(5) 0.2840(5) 0.4152(4) 0.0235(9) Uani d . 1 1 . .
    H H7A 0.5324 0.1684 0.4164 0.028 Uiso calc R 1 1 . .
    H H7B 0.4179 0.3168 0.5029 0.028 Uiso calc R 1 1 . .
    C C8 0.2500(5) 0.4113(5) 0.3387(4) 0.0224(8) Uani d . 1 1 . .
    H H8A 0.1931 0.4454 0.4312 0.027 Uiso calc R 1 1 . .
    H H8B 0.2255 0.3151 0.3391 0.027 Uiso calc R 1 1 . .
    O O1 0.8567(4) 0.1971(3) 0.3047(3) 0.0309(7) Uani d . 1 1 . .
    H H1B 0.9034 0.2423 0.2302 0.046 Uiso calc R 1 1 . .
    O O2 0.6750(3) 0.4935(3) 0.3111(3) 0.0278(6) Uani d . 1 1 . .
    O O3 0.7175(4) 0.3101(3) 0.5319(3) 0.0307(7) Uani d . 1 1 . .
    O O4 0.2907(3) 0.6731(3) 0.1706(3) 0.0273(6) Uani d . 1 1 . .
    O O5 0.1664(4) 0.5097(3) 0.0961(3) 0.0356(7) Uani d . 1 1 . .
    O O6 -0.0163(4) 0.6712(4) 0.2955(3) 0.0393(8) Uani d . 1 1 . .
    H H6C -0.0137 0.7334 0.3394 0.059 Uiso calc R 1 1 . .
    O O1W 1.0256(4) 0.3000(4) 0.0716(3) 0.0381(8) Uani d D 1 1 . .
    H H1WA 1.065(6) 0.366(5) 0.078(5) 0.057 Uiso d D 1 1 . .
    H H1WB 0.964(6) 0.344(5) 0.021(5) 0.057 Uiso d D 1 1 . .
    O O2W -0.0383(5) 0.8732(4) 0.4421(4) 0.0462(9) Uani d D 1 1 . .
    H H2WA -0.037(7) 0.965(4) 0.397(5) 0.069 Uiso d D 1 1 . .
    H H2WB 0.053(5) 0.832(6) 0.464(6) 0.069 Uiso d D 1 1 . .
loop_
    _atom_site_aniso_label
    _atom_site_aniso_U_11
    _atom_site_aniso_U_22
    _atom_site_aniso_U_33
    _atom_site_aniso_U_12
    _atom_site_aniso_U_13
    _atom_site_aniso_U_23
    Cu1 0.0279(3) 0.0187(3) 0.0339(3) -0.0064(2) -0.0186(2) -0.0011(2)
    P1 0.0258(6) 0.0185(5) 0.0290(6) -0.0027(4) -0.0154(5) -0.0030(4)
    P2 0.0283(6) 0.0233(5) 0.0369(6) -0.0077(5) -0.0215(5) -0.0020(5)
    N1 0.0277(18) 0.0195(17) 0.0268(19) -0.0072(14) -0.0117(15) -0.0025(14)
    N2 0.0248(17) 0.0177(16) 0.0235(17) -0.0068(14) -0.0127(15) -0.0014(13)
    C1 0.026(2) 0.023(2) 0.042(3) -0.0039(17) -0.018(2) -0.0081(19)
    C2 0.030(2) 0.022(2) 0.040(3) -0.0025(18) -0.020(2) -0.0054(18)
    C3 0.028(2) 0.0192(19) 0.023(2) -0.0061(17) -0.0087(18) -0.0038(16)
    C4 0.031(2) 0.028(2) 0.034(2) -0.0097(19) -0.015(2) -0.0042(19)
    C5 0.028(2) 0.0169(19) 0.039(3) -0.0065(17) -0.017(2) -0.0003(18)
    C6 0.028(2) 0.022(2) 0.027(2) -0.0063(17) -0.0142(18) -0.0024(17)
    C7 0.031(2) 0.0188(19) 0.023(2) -0.0078(17) -0.0125(18) 0.0005(16)
    C8 0.023(2) 0.022(2) 0.026(2) -0.0100(17) -0.0100(18) -0.0025(17)
    O1 0.0302(16) 0.0228(15) 0.0335(17) -0.0006(13) -0.0123(14) -0.0028(13)
    O2 0.0279(16) 0.0194(14) 0.0395(17) -0.0054(12) -0.0194(14) 0.0008(13)
    O3 0.0312(17) 0.0335(16) 0.0321(17) -0.0054(13) -0.0200(14) -0.0043(13)
    O4 0.0315(16) 0.0234(14) 0.0367(17) -0.0100(12) -0.0243(14) 0.0038(13)
    O5 0.049(2) 0.0308(16) 0.0431(19) -0.0148(15) -0.0302(16) -0.0026(14)
    O6 0.0290(17) 0.0360(18) 0.061(2) -0.0048(14) -0.0248(16) -0.0111(16)
    O1W 0.041(2) 0.0387(19) 0.042(2) -0.0163(16) -0.0204(16) 0.0014(15)
    O2W 0.048(2) 0.0337(19) 0.061(2) -0.0053(17) -0.030(2) -0.0057(17)
_geom_special_details
;
All e.s.d.'s (except the e.s.d. in the dihedral angle between two l.s. planes)
are estimated using the full covariance matrix. The cell e.s.d.'s are taken
into account individually in the estimation of e.s.d.'s in distances, angles
and torsion angles; correlations between e.s.d.'s in cell parameters are only
used when they are defined by crystal symmetry. An approximate (isotropic)
treatment of cell e.s.d.'s is used for estimating e.s.d.'s involving l.s.
planes.
;
loop_
    _geom_bond_atom_site_label_1
    _geom_bond_atom_site_label_2
    _geom_bond_site_symmetry_2
    _geom_bond_distance
    _geom_bond_publ_flag
    Cu1 O2 . 1.949(3) ?
    Cu1 O4 . 1.949(2) ?
    Cu1 N1 1_565 2.008(3) ?
    Cu1 N2 . 2.080(3) ?
    Cu1 O3 2_666 2.315(3) ?
    P1 O3 . 1.495(3) ?
    P1 O2 . 1.514(3) ?
    P1 O1 . 1.570(3) ?
    P1 C7 . 1.827(4) ?
    P2 O5 . 1.497(3) ?
    P2 O4 . 1.518(3) ?
    P2 O6 . 1.563(3) ?
    P2 C8 . 1.831(4) ?
    N1 C1 . 1.340(5) ?
    N1 C5 . 1.341(5) ?
    N1 Cu1 1_545 2.008(3) ?
    N2 C7 . 1.489(5) ?
    N2 C8 . 1.492(5) ?
    N2 C6 . 1.507(5) ?
    C1 C2 . 1.376(6) ?
    C1 H1A . 0.9300 ?
    C2 C3 . 1.390(5) ?
    C2 H2A . 0.9300 ?
    C3 C4 . 1.385(5) ?
    C3 C6 . 1.501(5) ?
    C4 C5 . 1.376(5) ?
    C4 H4A . 0.9300 ?
    C5 H5A . 0.9300 ?
    C6 H6A . 0.9700 ?
    C6 H6B . 0.9700 ?
    C7 H7A . 0.9700 ?
    C7 H7B . 0.9700 ?
    C8 H8A . 0.9700 ?
    C8 H8B . 0.9700 ?
    O1 H1B . 0.8200 ?
    O3 Cu1 2_666 2.315(3) ?
    O6 H6C . 0.8200 ?
    O1W H1WA . 0.832(19) ?
    O1W H1WB . 0.836(19) ?
    O2W H2WA . 0.846(19) ?
    O2W H2WB . 0.848(19) ?
loop_
    _geom_angle_atom_site_label_1
    _geom_angle_atom_site_label_2
    _geom_angle_atom_site_label_3
    _geom_angle_site_symmetry_1
    _geom_angle_site_symmetry_3
    _geom_angle
    _geom_angle_publ_flag
    O2 Cu1 O4 . . 167.12(11) ?
    O2 Cu1 N1 . 1_565 93.65(12) ?
    O4 Cu1 N1 . 1_565 92.92(12) ?
    O2 Cu1 N2 . . 86.48(11) ?
    O4 Cu1 N2 . . 86.29(11) ?
    N1 Cu1 N2 1_565 . 176.50(13) ?
    O2 Cu1 O3 . 2_666 96.97(11) ?
    O4 Cu1 O3 . 2_666 94.37(11) ?
    N1 Cu1 O3 1_565 2_666 87.53(12) ?
    N2 Cu1 O3 . 2_666 95.93(11) ?
    O3 P1 O2 . . 116.53(16) ?
    O3 P1 O1 . . 108.57(16) ?
    O2 P1 O1 . . 110.13(17) ?
    O3 P1 C7 . . 110.01(18) ?
    O2 P1 C7 . . 103.88(16) ?
    O1 P1 C7 . . 107.31(17) ?
    O5 P2 O4 . . 115.75(17) ?
    O5 P2 O6 . . 108.56(17) ?
    O4 P2 O6 . . 111.15(16) ?
    O5 P2 C8 . . 112.42(17) ?
    O4 P2 C8 . . 103.00(16) ?
    O6 P2 C8 . . 105.44(18) ?
    C1 N1 C5 . . 118.3(3) ?
    C1 N1 Cu1 . 1_545 120.0(3) ?
    C5 N1 Cu1 . 1_545 121.1(3) ?
    C7 N2 C8 . . 111.7(3) ?
    C7 N2 C6 . . 112.3(3) ?
    C8 N2 C6 . . 112.8(3) ?
    C7 N2 Cu1 . . 107.6(2) ?
    C8 N2 Cu1 . . 104.3(2) ?
    C6 N2 Cu1 . . 107.7(2) ?
    N1 C1 C2 . . 121.7(4) ?
    N1 C1 H1A . . 119.1 ?
    C2 C1 H1A . . 119.1 ?
    C1 C2 C3 . . 121.3(4) ?
    C1 C2 H2A . . 119.4 ?
    C3 C2 H2A . . 119.4 ?
    C4 C3 C2 . . 115.6(3) ?
    C4 C3 C6 . . 122.4(4) ?
    C2 C3 C6 . . 121.9(3) ?
    C5 C4 C3 . . 121.1(4) ?
    C5 C4 H4A . . 119.4 ?
    C3 C4 H4A . . 119.4 ?
    N1 C5 C4 . . 121.9(4) ?
    N1 C5 H5A . . 119.0 ?
    C4 C5 H5A . . 119.0 ?
    C3 C6 N2 . . 115.5(3) ?
    C3 C6 H6A . . 108.4 ?
    N2 C6 H6A . . 108.4 ?
    C3 C6 H6B . . 108.4 ?
    N2 C6 H6B . . 108.4 ?
    H6A C6 H6B . . 107.5 ?
    N2 C7 P1 . . 109.1(3) ?
    N2 C7 H7A . . 109.9 ?
    P1 C7 H7A . . 109.9 ?
    N2 C7 H7B . . 109.9 ?
    P1 C7 H7B . . 109.9 ?
    H7A C7 H7B . . 108.3 ?
    N2 C8 P2 . . 108.1(3) ?
    N2 C8 H8A . . 110.1 ?
    P2 C8 H8A . . 110.1 ?
    N2 C8 H8B . . 110.1 ?
    P2 C8 H8B . . 110.1 ?
    H8A C8 H8B . . 108.4 ?
    P1 O1 H1B . . 109.5 ?
    P1 O2 Cu1 . . 119.08(16) ?
    P1 O3 Cu1 . 2_666 133.88(16) ?
    P2 O4 Cu1 . . 117.93(16) ?
    P2 O6 H6C . . 109.5 ?
    H1WA O1W H1WB . . 109(4) ?
    H2WA O2W H2WB . . 107(4) ?
loop_
    _geom_hbond_atom_site_label_D
    _geom_hbond_atom_site_label_H
    _geom_hbond_atom_site_label_A
    _geom_hbond_site_symmetry_A
    _geom_hbond_distance_DH
    _geom_hbond_distance_HA
    _geom_hbond_distance_DA
    _geom_hbond_angle_DHA
    O1 H1B O1W . 0.82 1.68 2.494(4) 169
    O6 H6C O2W . 0.82 1.75 2.567(5) 172
    O1W H1WA O5 1_655 0.832(19) 1.916(19) 2.746(4) 177(5)
    O1W H1WB O5 2_665 0.836(19) 1.93(2) 2.747(4) 167(5)
    O2W H2WA O1 1_465 0.846(19) 2.09(3) 2.882(4) 155(5)
    O2W H2WB O3 2_666 0.848(19) 1.96(3) 2.776(4) 161(6)
data_global
_journal_date_recd_electronic     2011-11-13
_journal_date_accepted     2011-12-06
_journal_name_full     'Acta Crystallographica, Section E'
_journal_year     2012
_journal_volume     68
_journal_issue      1
_journal_page_first     m38
_journal_page_last     m39
_journal_paper_category     QM
_journal_paper_doi     10.1107/S1600536811052512
_journal_coeditor_code     FJ2483
_publ_contact_author_name     'Zhong-Gao Zhou'
_publ_contact_author_address
;
College of Chemistry  and Chemical Engineering,
Gannan Normal University,
Ganzhou, Jiangxi 341000, People's Republic of China
;
_publ_contact_author_email     'zhgzhou@foxmail.com'
_publ_contact_author_fax     ?
_publ_contact_author_phone     '+86-797-8393670'
_publ_section_title
;\
Poly[[{\m~3~-dihydrogen
[(pyridin-4-ylmethylimino)bis(methylene)]diphosphonato-\k^5^<i>O</i>:\
<i>O</i>',<i>N</i>,<i>O</i>'':<i>N</i>'}copper(II)] dihydrate]
;
loop_
    _publ_author_name
    _publ_author_address
    'Shi-Yong Zhang'
;
College of Chemistry  and Chemical Engineering,
Gannan Normal University,
Ganzhou, Jiangxi 341000, People's Republic of China
;
    'Zhong-Gao Zhou'
;
College of Chemistry  and Chemical Engineering,
Gannan Normal University,
Ganzhou, Jiangxi 341000, People's Republic of China
;
    'Ke-Jun Wang'
;
College of Chemistry  and Chemical Engineering,
Gannan Normal University,
Ganzhou, Jiangxi 341000, People's Republic of China
;
