# Supplementary material for: Poly[[{μ3-dihydrogen [(pyridin-4-yl­methyl­imino)­bis­(methyl­ene)]diphos­phon­ato-κ5 O:O′,N,O′′:N′}copper(II)] dihydrate]
Source: Acta Crystallogr Sect E Struct Rep Online. 2011 Dec 10;68(Pt 1):m38–9. doi: 10.1107/S1600536811052512 (PMC3254309; doi:10.1107/S1600536811052512)
Supplement: Supplementary file 2 [file e-68-00m38-Isup2.hkl]

# 
# h,k,l, Fc-squared, Fo-squared, sigma(Fo-squared) and status flag 
# 
data_I
_shelx_title ' [Cu(L)(H2O)2] in P-1' 
_shelx_refln_list_code          4 
_shelx_F_calc_maximum      130.18 
_exptl_crystal_F_000       402.00 
_reflns_d_resolution_high  0.7669 
 
loop_ 
 _symmetry_equiv_pos_as_xyz 
 'x, y, z' 
 '-x, -y, -z' 
 
_cell_length_a     8.9250 
_cell_length_b     9.0000 
_cell_length_c    10.5066 
_cell_angle_alpha  75.648 
_cell_angle_beta   67.124 
_cell_angle_gamma  67.126 
 
_shelx_F_squared_multiplier     1.000 
 
loop_ 
 _refln_index_h 
 _refln_index_k 
 _refln_index_l 
 _refln_F_squared_calc 
 _refln_F_squared_meas 
 _refln_F_squared_sigma 
 _refln_observed_status 
   1   0   0     7548.03     7958.94     92.29 o 
   2   0   0     1985.23     1797.00     27.89 o 
   3   0   0      288.21      250.55     12.25 o 
   4   0   0     2459.00     2635.59     39.90 o 
   5   0   0      955.64      938.60     26.14 o 
   6   0   0     2065.57     2069.33     42.28 o 
   7   0   0      120.14      123.51     15.92 o 
   8   0   0       28.40       51.80     17.04 o 
   9   0   0       75.08       35.76     23.84 o 
  10   0   0        0.73        0.00     24.20 o 
  -9   1   0        6.51       -1.44     20.23 o 
  -8   1   0      231.45      270.34     29.88 o 
  -7   1   0      896.05      812.08     40.03 o 
  -6   1   0      485.60      484.97     32.06 o 
  -5   1   0      244.09      258.42     19.46 o 
  -4   1   0      406.18      429.31     17.50 o 
  -3   1   0     2995.19     3320.80     50.33 o 
  -2   1   0      307.43      410.95     14.87 o 
  -1   1   0     1112.43     1448.31     30.52 o 
   0   1   0     9577.36    10506.08    118.66 o 
   1   1   0     5204.09     5353.10     71.34 o 
   2   1   0       27.87       13.83      4.91 o 
   3   1   0      900.04      700.00     17.14 o 
   4   1   0     2510.76     2414.07     36.17 o 
   5   1   0      349.68      290.89     16.03 o 
   6   1   0     4927.81     4614.97     63.22 o 
   7   1   0       55.87       63.42     12.81 o 
   8   1   0       91.81       94.01     16.42 o 
   9   1   0        0.40        7.59     18.96 o 
  10   1   0      126.96      156.77     41.54 o 
  -9   2   0        2.74       15.89     25.47 o 
  -8   2   0       66.93       55.64     19.88 o 
  -7   2   0      303.10      322.70     31.16 o 
  -6   2   0      404.56      496.23     31.99 o 
  -5   2   0      504.13      461.63     21.87 o 
  -4   2   0      604.61      653.95     22.89 o 
  -3   2   0      340.75      324.03     23.76 o 
  -2   2   0     2123.58     2425.20     34.53 o 
  -1   2   0     1811.19     2038.99     28.54 o 
   0   2   0      248.42      273.60     14.72 o 
   1   2   0     4318.52     4521.24     75.22 o 
   2   2   0       54.37       37.24      5.41 o 
   3   2   0      592.92      500.24     15.03 o 
   4   2   0      852.98     1106.54     24.49 o 
   5   2   0      126.78      175.86     13.25 o 
   6   2   0     1222.05     1130.34     30.97 o 
   7   2   0     1886.98     1833.51     50.65 o 
   8   2   0        7.68        5.41     10.00 o 
   9   2   0        1.48       10.29     19.33 o 
  10   2   0       91.57       75.31     31.61 o 
  -8   3   0       16.46       -3.75     17.80 o 
  -7   3   0       90.98       97.18     39.73 o 
  -6   3   0       45.99       70.98     17.97 o 
  -5   3   0      383.56      404.03     26.79 o 
  -4   3   0     3410.06     3320.38     53.33 o 
  -3   3   0      164.61      208.46     18.19 o 
  -2   3   0        6.22        4.79      6.05 o 
  -1   3   0      698.11      716.65     20.03 o 
   0   3   0     1780.37     1780.08     25.88 o 
   1   3   0      434.19      506.31     13.56 o 
   2   3   0       97.55      122.86      7.28 o 
   3   3   0     3248.15     3515.04     42.17 o 
   4   3   0       26.56       43.12      7.99 o 
   5   3   0      119.69      139.69     19.13 o 
   6   3   0      365.88      396.25     20.26 o 
   7   3   0     2093.66     1911.40     43.13 o 
   8   3   0      301.84      284.01     23.35 o 
   9   3   0      139.34      177.15     30.52 o 
  10   3   0       58.11       79.11     31.61 o 
  -8   4   0        1.56        3.57     19.41 o 
  -7   4   0       81.54       84.55     38.65 o 
  -6   4   0       32.15       47.29     17.43 o 
  -5   4   0       17.91       60.52     18.62 o 
  -4   4   0     3129.89     2990.71     54.74 o 
  -3   4   0     1959.69     1981.19     41.69 o 
  -2   4   0        6.33       -3.08      7.07 o 
  -1   4   0      507.54      459.83     21.58 o 
   0   4   0     2261.97     2251.86     27.58 o 
   1   4   0     2417.96     2468.34     64.17 o 
   2   4   0     8550.67     9406.50     73.81 o 
   3   4   0      230.86      263.46     11.78 o 
   4   4   0      107.75       96.96     12.86 o 
   5   4   0      180.39      199.64     14.61 o 
   6   4   0       86.32       85.07     12.51 o 
   7   4   0      456.81      457.29     23.80 o 
   8   4   0       19.24       20.42     13.75 o 
   9   4   0      118.37      155.84     24.44 o 
  10   4   0       22.30       64.95     20.30 o 
  -7   5   0       73.14       60.02     21.91 o 
  -6   5   0       64.61       12.25     17.39 o 
  -5   5   0       26.37       13.07     16.74 o 
  -4   5   0      296.70      324.52     30.64 o 
  -3   5   0     3999.39     3940.16     64.73 o 
  -2   5   0      160.13      167.99     15.83 o 
  -1   5   0      808.60      788.13     27.18 o 
   0   5   0       61.67       52.76      7.56 o 
   1   5   0     1052.01      938.57     25.17 o 
   2   5   0     1706.39     1690.52     25.39 o 
   3   5   0     1774.32     1639.43     24.94 o 
   4   5   0      349.24      404.82     20.41 o 
   5   5   0      179.67      210.73     14.34 o 
   6   5   0      665.92      727.15     27.19 o 
   7   5   0       98.35       92.78     14.58 o 
   8   5   0       60.41       64.23     17.56 o 
   9   5   0       57.03       62.11     18.62 o 
  10   5   0      208.70      209.88     30.41 o 
  -6   6   0        0.91        1.23     16.41 o 
  -5   6   0      178.88      158.00     49.40 o 
  -4   6   0        0.59       -6.72     15.76 o 
  -3   6   0      620.50      515.11     36.72 o 
  -2   6   0      659.91      668.07     31.71 o 
  -1   6   0      346.74      393.34     23.42 o 
   0   6   0       64.83       74.77     10.51 o 
   1   6   0       63.32       71.78     16.53 o 
   2   6   0      617.76      627.55     30.07 o 
   3   6   0     5249.30     5233.14     70.80 o 
   4   6   0       91.36      102.28     10.92 o 
   5   6   0       33.04       29.38     10.32 o 
   6   6   0      161.36      162.45     20.07 o 
   7   6   0      120.87      149.06     23.35 o 
   8   6   0       64.14       65.96     14.43 o 
   9   6   0      213.96      261.64     25.86 o 
  10   6   0       51.12       32.45     16.48 o 
  -5   7   0       94.55       96.36     29.19 o 
  -4   7   0       74.18      104.97     27.83 o 
  -3   7   0        8.35       29.99     18.58 o 
  -2   7   0      101.25      137.95     24.89 o 
  -1   7   0      402.85      385.16     25.27 o 
   0   7   0      287.61      272.14     25.85 o 
   1   7   0      260.73      224.25     23.82 o 
   2   7   0      105.64       99.23     18.32 o 
   3   7   0     1403.19     1537.91    148.01 o 
   4   7   0     1581.74     1592.39     48.12 o 
   5   7   0      159.56      197.63     20.45 o 
   6   7   0      127.33      162.18     19.50 o 
   7   7   0      577.90      549.03     42.14 o 
   8   7   0      666.90      676.45     66.19 o 
   9   7   0      564.16      654.95    126.70 o 
  10   7   0        6.44       10.52     19.67 o 
  -4   8   0      396.05      453.80     46.42 o 
  -3   8   0      337.43      383.82     40.47 o 
  -2   8   0      282.48      321.17     35.69 o 
  -1   8   0       25.82       32.40     15.27 o 
   0   8   0      105.23       99.68     24.00 o 
   1   8   0      314.30      290.54     28.35 o 
   2   8   0      327.66      321.25     46.87 o 
   3   8   0      203.27      261.11     29.17 o 
   4   8   0      908.22      883.80     48.13 o 
   5   8   0      243.65      253.84     43.17 o 
   6   8   0      197.91      207.86     25.66 o 
   7   8   0       11.23       13.49     14.08 o 
   8   8   0      150.23      170.58     44.79 o 
   9   8   0      434.36      485.98     45.39 o 
  -3   9   0      302.52      309.96     42.02 o 
  -2   9   0      346.65      414.02     42.97 o 
  -1   9   0      930.00     1074.36     56.58 o 
   0   9   0       64.75       65.55     17.92 o 
   1   9   0      101.20      127.28     43.80 o 
   2   9   0      635.26      561.39     40.91 o 
   3   9   0      299.51      299.90     41.36 o 
   4   9   0        0.30      -13.23     14.43 o 
   5   9   0       20.79       22.07     17.95 o 
   6   9   0       84.95       78.69     32.24 o 
   7   9   0        1.86      -17.62     25.56 o 
   8   9   0       36.83       34.53     23.96 o 
  -1  10   0      601.62      741.45     54.27 o 
   0  10   0      535.05      603.10     48.31 o 
   1  10   0       11.57      -11.26     14.39 o 
   2  10   0      117.94      120.53     24.63 o 
   3  10   0      430.00      427.21     39.01 o 
   4  10   0      177.42      191.51     30.78 o 
   5  10   0      221.13      190.52     39.28 o 
   6  10   0        0.36        7.59     19.14 o 
   7  10   0       34.34       32.15     28.90 o 
   1  11   0        1.83       36.25     33.59 o 
   2  11   0        2.33       26.25     18.25 o 
   3  11   0       29.80       -3.03     19.89 o 
   4  11   0      236.72      279.19     65.02 o 
   5  11   0      222.53      222.45     59.33 o 
  -4 -11   1       21.77       36.30     34.14 o 
  -3 -11   1       11.19       10.92     22.08 o 
  -2 -11   1      125.14      146.12     31.16 o 
  -7 -10   1        8.71       40.82     33.95 o 
  -6 -10   1       22.95       11.16     19.94 o 
  -5 -10   1       96.83       92.64     25.56 o 
  -4 -10   1       77.92       58.51     21.90 o 
  -3 -10   1      155.26      161.57     29.55 o 
  -2 -10   1       10.42       10.08     17.02 o 
  -1 -10   1       37.21       67.57     23.50 o 
   0 -10   1       13.91       14.20     18.63 o 
   1 -10   1        4.09       12.40     23.23 o 
  -8  -9   1       66.11       88.14     41.36 o 
  -7  -9   1      112.25      117.55     56.71 o 
  -6  -9   1      281.05      310.51     48.49 o 
  -5  -9   1      224.64      189.26     54.45 o 
  -4  -9   1      297.24      309.75     33.87 o 
  -3  -9   1      813.30      651.55     43.22 o 
  -2  -9   1      373.72      344.94     34.12 o 
  -1  -9   1      128.61      125.49     25.10 o 
   0  -9   1       28.68       30.56     16.05 o 
   1  -9   1      174.35      153.71     23.68 o 
   2  -9   1       53.54       25.89     22.50 o 
   3  -9   1      150.35      180.00     42.08 o 
  -9  -8   1        1.57        4.95     27.18 o 
  -8  -8   1        3.23       16.66     19.05 o 
  -7  -8   1       62.86       57.15     22.33 o 
  -6  -8   1      653.45      646.67     62.67 o 
  -5  -8   1      118.21       82.54     23.30 o 
  -4  -8   1       17.87       44.92     17.86 o 
  -3  -8   1      381.89      436.66     34.42 o 
  -2  -8   1      851.93      839.10     42.14 o 
  -1  -8   1      382.36      334.42     30.78 o 
   0  -8   1      575.62      618.27     39.85 o 
   1  -8   1      197.34      206.02     23.20 o 
   2  -8   1       59.39       49.77     16.87 o 
   3  -8   1       41.31       73.37     23.62 o 
   4  -8   1        4.63      -12.37     21.82 o 
  -9  -7   1       44.44       52.80     22.22 o 
  -8  -7   1       51.39       34.57     19.35 o 
  -7  -7   1       34.47       27.97     14.35 o 
  -6  -7   1      244.24      251.89     56.38 o 
  -5  -7   1      518.31      528.83     29.52 o 
  -4  -7   1       36.49       28.86     14.17 o 
  -3  -7   1      274.56      296.71     42.08 o 
  -2  -7   1      866.18      825.83     38.94 o 
  -1  -7   1      168.82      162.02     22.22 o 
   0  -7   1      196.63      187.98     24.19 o 
   1  -7   1      156.67      171.48     20.24 o 
   2  -7   1       18.50        3.44     11.15 o 
   3  -7   1      184.38      286.56     58.61 o 
   4  -7   1      352.42      403.27     71.43 o 
   5  -7   1       34.68       33.41     23.67 o 
 -10  -6   1        6.01       -3.12     19.54 o 
  -9  -6   1      111.19      116.92     25.46 o 
  -8  -6   1      168.04      193.33     28.67 o 
  -7  -6   1      428.52      451.75     64.63 o 
  -6  -6   1       10.37       16.73     11.30 o 
  -5  -6   1      351.92      315.71     22.96 o 
  -4  -6   1        7.52       11.36      9.05 o 
  -3  -6   1      399.11      321.82     31.25 o 
  -2  -6   1      157.91      182.97     31.06 o 
  -1  -6   1       89.96      104.40     17.30 o 
   0  -6   1      823.65      889.58     37.48 o 
   1  -6   1     3512.99     3603.98     75.79 o 
   2  -6   1      295.25      311.55     22.83 o 
   3  -6   1       83.26       91.61     20.10 o 
   4  -6   1      583.24      576.96     69.44 o 
   5  -6   1      219.08      313.74     34.91 o 
   6  -6   1      197.54      219.93     55.63 o 
 -10  -5   1       39.92       55.45     31.25 o 
  -9  -5   1       41.68       43.13     14.88 o 
  -8  -5   1       56.22       50.41     12.89 o 
  -7  -5   1      488.67      499.65     23.07 o 
  -6  -5   1      734.88      797.95     49.61 o 
  -5  -5   1       10.91       21.06      8.81 o 
  -4  -5   1       35.27       23.85      7.16 o 
  -3  -5   1      967.36     1054.17     22.82 o 
  -2  -5   1      353.89      356.32     18.17 o 
  -1  -5   1      452.43      456.14     29.62 o 
   0  -5   1       15.81       12.91      6.13 o 
   1  -5   1      745.83      770.69     32.86 o 
   2  -5   1      367.82      348.88     24.93 o 
   3  -5   1      226.03      211.00     18.91 o 
   4  -5   1      788.76      740.68     31.57 o 
   5  -5   1      806.16      782.58     34.08 o 
   6  -5   1      549.90      484.42     30.99 o 
   7  -5   1      610.56      670.14     46.18 o 
 -10  -4   1       18.67       70.44     32.15 o 
  -9  -4   1       61.31       55.91     17.89 o 
  -8  -4   1       22.05       15.48     19.31 o 
  -7  -4   1      498.52      474.58     29.35 o 
  -6  -4   1     1991.77     2009.64     43.08 o 
  -5  -4   1      572.37      597.03     20.62 o 
  -4  -4   1      627.25      590.10     18.35 o 
  -3  -4   1     1227.55     1225.31     28.58 o 
  -2  -4   1     2509.48     2832.12     36.42 o 
  -1  -4   1     3894.78     3995.24     43.44 o 
   0  -4   1     2455.72     2529.57     32.56 o 
   1  -4   1      291.72      364.57     21.90 o 
   2  -4   1        0.64        1.42      6.96 o 
   3  -4   1      526.76      525.85     23.51 o 
   4  -4   1       30.78       15.36     10.29 o 
   5  -4   1       38.30       43.28     10.74 o 
   6  -4   1       20.36       24.81     21.26 o 
   7  -4   1      192.31      196.02     31.52 o 
   8  -4   1      192.00      232.77     33.23 o 
 -10  -3   1       32.46       11.74     25.10 o 
  -9  -3   1      334.73      416.49     50.39 o 
  -8  -3   1       13.82       12.14     11.45 o 
  -7  -3   1       16.65        8.92      9.20 o 
  -6  -3   1     1494.30     1399.83     35.44 o 
  -5  -3   1     1210.31     1179.20     29.97 o 
  -4  -3   1      335.34      324.82     15.58 o 
  -3  -3   1     4580.18     4533.39     45.03 o 
  -2  -3   1      238.44      212.23     12.53 o 
  -1  -3   1     5139.43     4929.09     64.57 o 
   0  -3   1     5863.48     5855.23     50.28 o 
   1  -3   1      117.17       56.84     19.33 o 
   2  -3   1       20.06       -1.82      6.22 o 
   3  -3   1     1175.27     1140.80     29.38 o 
   4  -3   1       85.47      103.10     11.70 o 
   5  -3   1       75.32       61.52     11.05 o 
   6  -3   1      332.07      324.50     34.86 o 
   7  -3   1       74.87       56.99     18.74 o 
   8  -3   1       92.78      117.88     27.81 o 
   9  -3   1        1.38        1.99     24.02 o 
 -10  -2   1       42.07       67.37     30.34 o 
  -9  -2   1       35.79       24.20     22.22 o 
  -8  -2   1       10.23       -7.91     14.00 o 
  -7  -2   1      473.87      422.65     23.88 o 
  -6  -2   1      117.43      102.49     12.99 o 
  -5  -2   1        0.40       -0.94      6.38 o 
  -4  -2   1        1.19        9.41      9.37 o 
  -3  -2   1     2094.37     2070.64     31.39 o 
  -2  -2   1      699.74      688.23     14.05 o 
  -1  -2   1      125.02      217.45     12.51 o 
   0  -2   1     4730.23     4873.04     82.18 o 
   1  -2   1     2215.04     2051.50     62.76 o 
   2  -2   1        5.45       12.55      6.09 o 
   3  -2   1     4890.79     4836.84     56.52 o 
   4  -2   1      343.69      350.81     16.86 o 
   5  -2   1      287.21      283.24     15.63 o 
   6  -2   1     1151.26     1126.08     38.65 o 
   7  -2   1       71.55       94.08     25.38 o 
   8  -2   1       33.22       14.93     16.71 o 
   9  -2   1      152.58      167.79     39.91 o 
 -10  -1   1      162.63      302.34     51.84 o 
  -9  -1   1       20.01       24.62     18.16 o 
  -8  -1   1       12.46       19.87     16.06 o 
  -7  -1   1      303.16      322.61     47.26 o 
  -6  -1   1      106.86       98.31     13.09 o 
  -5  -1   1      523.22      440.26     18.95 o 
  -4  -1   1      120.36      146.44     11.05 o 
  -3  -1   1      298.83      283.65     20.28 o 
  -2  -1   1     1947.61     1980.69     28.62 o 
  -1  -1   1     9437.08    10119.52     95.99 o 
   0  -1   1       70.50       80.01      8.85 o 
   1  -1   1      558.56      542.91     21.31 o 
   2  -1   1      709.00      627.81     13.20 o 
   3  -1   1      776.62      677.16     15.89 o 
   4  -1   1     2131.63     2141.09     31.41 o 
   5  -1   1       15.77        8.38      7.37 o 
   6  -1   1     2199.80     2133.67     43.85 o 
   7  -1   1     1222.13     1235.25     37.37 o 
   8  -1   1       70.90       60.74     19.33 o 
   9  -1   1      197.92      176.46     39.55 o 
  -9   0   1       32.32       44.53     20.61 o 
  -8   0   1        3.65      -10.96     12.72 o 
  -7   0   1        3.31        5.13     12.86 o 
  -6   0   1       45.66       61.80     11.57 o 
  -5   0   1     1801.65     1778.89     36.04 o 
  -4   0   1     5055.80     4980.46     68.47 o 
  -3   0   1       43.83       75.56     13.55 o 
  -2   0   1      324.07      374.75     23.84 o 
  -1   0   1      385.19      426.78     13.18 o 
   0   0   1      320.74      331.60     10.29 o 
   1   0   1      340.72      372.24     14.99 o 
   2   0   1      101.41      100.54     11.38 o 
   3   0   1     1204.51     1110.59     25.20 o 
   4   0   1     1980.42     1985.66     32.85 o 
   5   0   1       33.63       34.68      8.07 o 
   6   0   1      261.98      247.36     29.14 o 
   7   0   1      324.95      360.91     27.40 o 
   8   0   1       49.70       60.02     16.49 o 
   9   0   1       66.65       79.83     26.55 o 
  10   0   1      194.82      167.24     41.00 o 
  -9   1   1      231.25      211.45     31.94 o 
  -8   1   1      291.87      292.09     40.64 o 
  -7   1   1      700.47      697.57     71.88 o 
  -6   1   1      317.23      310.94     38.74 o 
  -5   1   1      774.28      742.25     29.61 o 
  -4   1   1     5554.96     5410.10     73.86 o 
  -3   1   1      307.20      233.40     13.93 o 
  -2   1   1      350.14      451.91     15.57 o 
  -1   1   1     4794.32     4952.84     41.69 o 
   0   1   1     1112.56     1004.00     37.57 o 
   1   1   1     1209.10     1163.55     19.78 o 
   2   1   1     1642.44     1756.14     41.63 o 
   3   1   1     1904.67     2276.76     38.18 o 
   4   1   1     1918.41     2024.62     34.32 o 
   5   1   1       91.73       94.66     10.49 o 
   6   1   1        1.60       16.06      8.23 o 
   7   1   1      260.09      291.26     33.57 o 
   8   1   1      122.81      151.11     22.35 o 
   9   1   1      312.31      402.76     49.49 o 
  10   1   1      135.41      192.89     44.61 o 
  -9   2   1       38.71       28.07     35.94 o 
  -8   2   1        5.57       -0.43     16.32 o 
  -7   2   1       20.69       27.78     16.00 o 
  -6   2   1      163.81      129.29     23.12 o 
  -5   2   1       48.03       65.74     24.56 o 
  -4   2   1     3629.83     3577.23     60.45 o 
  -3   2   1     3099.27     3009.69     60.05 o 
  -2   2   1      667.22      600.89     16.96 o 
  -1   2   1      742.33      638.81     18.94 o 
   0   2   1      315.70      249.41     10.16 o 
   1   2   1      366.71      433.58     10.60 o 
   2   2   1     6554.18     6645.72     66.03 o 
   3   2   1      386.37      276.69     14.09 o 
   4   2   1     1791.83     1999.95     36.55 o 
   5   2   1       70.50       74.53      9.66 o 
   6   2   1      160.51      173.41     14.77 o 
   7   2   1        0.58       20.05      9.63 o 
   8   2   1        1.46        8.22     11.67 o 
   9   2   1      124.45      147.42     24.09 o 
  10   2   1      286.83      266.76     45.15 o 
  -8   3   1       85.02       98.01     25.82 o 
  -7   3   1       53.45       51.87     19.99 o 
  -6   3   1      100.78       92.16     20.16 o 
  -5   3   1       41.18       26.01     21.49 o 
  -4   3   1       28.25       31.74     11.89 o 
  -3   3   1      362.07      331.94     17.10 o 
  -2   3   1      543.89      481.66     17.61 o 
  -1   3   1       33.42        6.15      7.88 o 
   0   3   1     2224.21     2171.42     26.42 o 
   2   3   1     7716.91     7796.13     66.08 o 
   3   3   1     3474.46     3187.72     37.92 o 
   4   3   1      298.63      237.09     12.36 o 
   5   3   1       15.19        5.58      6.39 o 
   6   3   1     1830.55     1845.60     37.78 o 
   7   3   1       83.65      114.81     14.07 o 
   8   3   1      241.17      240.17     25.11 o 
   9   3   1       81.65       45.11     16.76 o 
  10   3   1       46.05       23.84     18.18 o 
  -8   4   1      261.27      299.98     38.16 o 
  -7   4   1        1.23       -3.22     17.26 o 
  -6   4   1       25.82        0.94     15.22 o 
  -5   4   1        1.46       10.66     21.13 o 
  -4   4   1      324.59      325.36     28.46 o 
  -3   4   1       65.47       93.83     19.56 o 
  -2   4   1        0.90        9.08      7.44 o 
  -1   4   1     1755.74     1867.58     34.73 o 
   0   4   1      470.63      468.72     14.41 o 
   1   4   1     3613.29     3971.11     38.11 o 
   2   4   1     3018.12     3462.15     32.39 o 
   3   4   1     6958.96     6987.80     65.79 o 
   4   4   1     2220.68     2160.09     35.38 o 
   5   4   1     1136.25     1072.12     27.18 o 
   6   4   1     1945.80     2002.43     41.81 o 
   7   4   1      685.91      688.73     26.68 o 
   8   4   1      383.41      382.70     30.39 o 
   9   4   1      471.05      517.34     36.70 o 
  10   4   1       80.43      133.14     25.46 o 
  11   4   1       17.30        9.39     26.91 o 
  -7   5   1      433.47      522.62     57.52 o 
  -6   5   1       48.43       44.17     45.87 o 
  -5   5   1      289.36      293.23     33.46 o 
  -4   5   1      498.32      566.16     38.44 o 
  -3   5   1      286.68      300.62     28.30 o 
  -2   5   1      756.97      760.30     27.19 o 
  -1   5   1       58.81       65.29     11.04 o 
   0   5   1      231.60      260.66     11.10 o 
   1   5   1      108.58      125.44      8.98 o 
   2   5   1       73.11       76.02      7.11 o 
   3   5   1      546.17      581.65     14.88 o 
   4   5   1      385.07      370.10     16.74 o 
   5   5   1     2548.50     2613.43    102.81 o 
   6   5   1     1004.81     1102.25     35.97 o 
   7   5   1      764.23      789.96     41.72 o 
   8   5   1       54.67       71.73     18.08 o 
   9   5   1      502.28      559.01     58.61 o 
  10   5   1      222.86      257.22     34.23 o 
  -6   6   1       94.99       87.30     25.46 o 
  -5   6   1       34.87       67.44     25.15 o 
  -4   6   1      245.75      234.23     31.22 o 
  -3   6   1      372.61      371.58     33.46 o 
  -2   6   1     2220.77     2252.59     65.39 o 
  -1   6   1     3752.42     3884.00    119.32 o 
   0   6   1      165.60      173.22     10.97 o 
   1   6   1        2.07        5.17      5.72 o 
   2   6   1      184.02      173.28     13.58 o 
   3   6   1      149.88      135.76     11.49 o 
   4   6   1      209.84      209.12     13.63 o 
   5   6   1       26.34       26.96      8.07 o 
   6   6   1       44.27       52.90     11.48 o 
   7   6   1        5.81       -3.40     15.17 o 
   8   6   1       36.53       11.01     13.34 o 
   9   6   1      130.04      123.30     23.33 o 
  10   6   1      124.83      171.47     28.61 o 
  -5   7   1       79.31       77.13     28.59 o 
  -4   7   1       34.93       63.89     24.69 o 
  -3   7   1       43.26       43.87     20.65 o 
  -2   7   1       14.26       30.11     16.75 o 
  -1   7   1      993.40     1004.09     38.93 o 
   0   7   1      141.15      128.99     17.10 o 
   1   7   1       84.66       83.27     16.78 o 
   2   7   1      612.11      678.09     50.21 o 
   3   7   1     1575.32     1464.98    125.79 o 
   4   7   1      705.61      700.72     34.98 o 
   5   7   1      475.82      485.30     35.63 o 
   6   7   1       13.15       12.73     11.19 o 
   7   7   1      190.04      181.29     25.59 o 
   8   7   1       32.32       29.73     17.75 o 
   9   7   1       17.41        3.40     16.48 o 
  10   7   1        3.59        1.57     18.23 o 
  -4   8   1       15.51       25.05     25.14 o 
  -3   8   1        0.55        5.21     20.77 o 
  -2   8   1        6.87      -14.53     17.10 o 
  -1   8   1      959.12      886.81    162.73 o 
   0   8   1      966.44     1005.11     40.66 o 
   1   8   1      270.27      262.67     41.78 o 
   2   8   1        7.64       22.96     14.46 o 
   3   8   1      763.05      871.10     55.99 o 
   4   8   1       63.74       51.17     16.79 o 
   5   8   1      881.52      897.83     55.98 o 
   6   8   1      543.90      502.50     29.49 o 
   7   8   1       12.39       -8.27     15.35 o 
   8   8   1        9.58        9.05     15.79 o 
   9   8   1      117.27       96.94     26.22 o 
  -3   9   1        0.55       32.45     24.90 o 
  -2   9   1        3.55       21.21     22.58 o 
  -1   9   1        1.65        3.34     18.93 o 
   0   9   1      231.27      213.78     30.61 o 
   1   9   1      141.53      173.21     22.51 o 
   2   9   1      196.46      201.01     26.93 o 
   3   9   1      495.84      476.51     36.74 o 
   4   9   1      142.64      127.04     37.12 o 
   5   9   1      670.53      652.60     87.78 o 
   6   9   1      724.69      739.03     60.80 o 
   7   9   1      107.53      102.10     41.00 o 
   8   9   1       13.39      -14.90     15.07 o 
   9   9   1      156.62      156.83     65.83 o 
  -1  10   1      144.49      178.92     33.50 o 
   0  10   1        6.85      -17.77     17.77 o 
   1  10   1       23.48        1.62     18.67 o 
   2  10   1      130.03      105.94     20.37 o 
   3  10   1       42.24       46.15     20.08 o 
   4  10   1        1.31       23.35     18.78 o 
   5  10   1        2.16       -7.97     15.67 o 
   6  10   1      381.34      309.38     55.09 o 
   7  10   1        9.56       17.70     28.90 o 
   1  11   1       13.70       46.25     24.04 o 
   2  11   1        0.38       20.60     22.03 o 
   3  11   1      106.98      116.91     34.68 o 
   4  11   1        2.15        5.29     19.48 o 
   5  11   1       74.51       96.17     27.52 o 
   6  11   1      110.41      119.20     42.62 o 
  -6 -10   2       11.63       46.60     33.95 o 
  -5 -10   2      103.84      107.75     60.68 o 
  -4 -10   2        0.81      -15.86     19.47 o 
  -3 -10   2       32.42       18.38     25.29 o 
  -2 -10   2        1.83        7.00     18.93 o 
  -1 -10   2       92.76       87.47     25.02 o 
   0 -10   2      299.75      365.71     33.62 o 
   1 -10   2      207.54      216.53     29.09 o 
  -7  -9   2       81.79       91.05     28.55 o 
  -6  -9   2       55.15       57.05     27.00 o 
  -5  -9   2      123.43       98.02     24.95 o 
  -4  -9   2        9.01       11.32     17.68 o 
  -3  -9   2       28.91       14.34     16.46 o 
  -2  -9   2       43.29       36.35     34.04 o 
  -1  -9   2       12.38        6.31     17.94 o 
   0  -9   2      334.10      337.67     36.25 o 
   1  -9   2      865.24      910.22     43.85 o 
   2  -9   2       64.55       79.34     41.99 o 
   3  -9   2      105.06      160.98     32.35 o 
  -8  -8   2       11.03       14.44     27.54 o 
  -7  -8   2      128.84      213.25     31.84 o 
  -6  -8   2      450.53      462.37    105.93 o 
  -5  -8   2      118.97      132.83     39.19 o 
  -4  -8   2       83.20       48.53     23.48 o 
  -3  -8   2      124.88       94.01     44.88 o 
  -2  -8   2       31.80       48.52     19.78 o 
  -1  -8   2       15.59       15.63     14.76 o 
   0  -8   2        1.24       19.80     16.44 o 
   1  -8   2      729.77      754.90     44.74 o 
   2  -8   2      171.33      165.77     23.30 o 
   3  -8   2       50.86       48.78     22.31 o 
   4  -8   2      196.25      186.90     34.42 o 
  -9  -7   2      168.86      195.40     33.44 o 
  -8  -7   2        9.50      -12.33     12.33 o 
  -7  -7   2      293.57      247.18     39.27 o 
  -6  -7   2      414.26      419.60     68.45 o 
  -5  -7   2      573.62      590.41     39.82 o 
  -4  -7   2       62.74       90.77     20.36 o 
  -3  -7   2      434.85      448.85     33.71 o 
  -2  -7   2      142.52      170.01     23.36 o 
  -1  -7   2      124.06      122.29     20.54 o 
   0  -7   2      771.92      766.06     39.46 o 
   1  -7   2      326.24      279.65     29.12 o 
   2  -7   2       87.85       96.30     17.28 o 
   3  -7   2        6.47        9.97     13.49 o 
   4  -7   2      149.06      126.73     25.92 o 
   5  -7   2       21.63       16.25     21.52 o 
  -9  -6   2      205.19      208.81     31.93 o 
  -8  -6   2        5.16       11.54     13.79 o 
  -7  -6   2       38.11       19.10     14.05 o 
  -6  -6   2       24.03       42.20     13.72 o 
  -5  -6   2       42.35       32.49     14.14 o 
  -4  -6   2      973.38     1016.45     43.46 o 
  -3  -6   2     2118.28     2027.94     57.28 o 
  -2  -6   2        6.42        3.10     12.37 o 
  -1  -6   2        5.36       11.90     11.70 o 
   0  -6   2      145.34      140.07     19.59 o 
   1  -6   2      558.11      603.61     96.90 o 
   2  -6   2        8.13       15.27     10.94 o 
   3  -6   2      209.02      205.90     21.68 o 
   4  -6   2       72.66       45.12     15.92 o 
   5  -6   2       62.66       69.36     23.01 o 
   6  -6   2       67.60       44.96     27.09 o 
  -9  -5   2       75.51       64.84     37.75 o 
  -8  -5   2      136.06      104.23     18.18 o 
  -7  -5   2        1.60       22.93     12.63 o 
  -6  -5   2      375.86      410.65     25.67 o 
  -5  -5   2        9.90       10.16     10.20 o 
  -4  -5   2      714.63      731.73     28.99 o 
  -3  -5   2     2215.19     2216.97     56.88 o 
  -2  -5   2      375.18      331.29     23.76 o 
  -1  -5   2      248.37      261.35     22.04 o 
   0  -5   2     3709.31     3745.74     71.63 o 
   1  -5   2     2107.66     2086.96     68.09 o 
   2  -5   2     2071.66     2199.80    117.49 o 
   3  -5   2     1609.13     1719.06     44.73 o 
   4  -5   2       15.48        8.60     11.95 o 
   5  -5   2       22.24       21.98     13.34 o 
   6  -5   2      175.42      152.06     26.34 o 
   7  -5   2      144.59      157.06     30.54 o 
  -9  -4   2       29.01       31.21     20.14 o 
  -8  -4   2       12.28       26.00     11.59 o 
  -7  -4   2      193.22      196.54     16.60 o 
  -6  -4   2       32.46       38.53      9.66 o 
  -5  -4   2      160.35      176.17     18.98 o 
  -4  -4   2       74.30       72.48      9.42 o 
  -3  -4   2     2411.92     2490.13     34.95 o 
  -2  -4   2     3844.14     3862.82     67.85 o 
  -1  -4   2       27.44       37.24     10.52 o 
   0  -4   2     2191.14     2079.18     47.62 o 
   1  -4   2     1604.45     1491.91     41.30 o 
   2  -4   2     1074.09     1076.44     31.93 o 
   3  -4   2     3307.89     3314.15     45.65 o 
   4  -4   2     1720.02     1679.14     42.57 o 
   5  -4   2       96.63      100.87     13.40 o 
   6  -4   2      548.40      544.72     25.08 o 
   7  -4   2      344.37      368.92     33.40 o 
   8  -4   2      108.37      148.46     37.93 o 
  -9  -3   2      243.61      227.90     32.01 o 
  -8  -3   2      243.93      233.76     28.61 o 
  -7  -3   2      545.92      536.67     27.05 o 
  -6  -3   2      232.70      252.52     16.20 o 
  -5  -3   2      471.09      433.94     18.06 o 
  -4  -3   2     1401.23     1389.50     27.34 o 
  -3  -3   2      349.22      403.49     14.08 o 
  -2  -3   2      329.01      311.57     46.42 o 
  -1  -3   2      685.55      786.62     26.81 o 
   0  -3   2       56.27       35.23      9.30 o 
   1  -3   2      109.47       90.48     12.45 o 
   2  -3   2       22.88       36.11      7.29 o 
   3  -3   2      700.09      618.82     21.96 o 
   4  -3   2     2605.82     2489.45     61.26 o 
   5  -3   2      106.38       89.92     11.66 o 
   6  -3   2       22.70       29.60      9.86 o 
   7  -3   2      332.99      361.74     31.03 o 
   8  -3   2       87.10       91.03     29.44 o 
   9  -3   2       61.82       72.61     31.25 o 
  -9  -2   2       44.49       16.93     27.00 o 
  -8  -2   2      375.05      364.19     33.33 o 
  -7  -2   2      701.16      677.60     28.46 o 
  -6  -2   2      208.44      243.74     18.25 o 
  -5  -2   2       44.16       50.46      9.84 o 
  -4  -2   2     2134.89     2007.31     31.37 o 
  -3  -2   2      547.73      479.19     14.47 o 
  -2  -2   2     1027.08      967.83     17.59 o 
  -1  -2   2      498.58      486.13     19.26 o 
   0  -2   2        1.81       20.66      6.83 o 
   1  -2   2        6.34       -0.19      6.11 o 
   2  -2   2       96.51       70.62      7.35 o 
   3  -2   2      526.60      593.69     16.40 o 
   4  -2   2     2322.28     2359.34     35.09 o 
   5  -2   2        1.19        2.62      6.58 o 
   6  -2   2        1.41       -7.23      7.23 o 
   7  -2   2      117.83      141.08     17.05 o 
   8  -2   2      182.50      168.33     35.40 o 
   9  -2   2      148.94      195.96     42.08 o 
  -9  -1   2        4.22      -12.62     17.74 o 
  -8  -1   2        2.77       17.42     16.43 o 
  -7  -1   2      834.85      810.87     41.09 o 
  -6  -1   2      422.99      428.61     25.11 o 
  -5  -1   2      366.43      339.19     18.07 o 
  -4  -1   2     1653.96     1573.39     31.47 o 
  -3  -1   2     1053.64      967.62     28.12 o 
  -2  -1   2     2310.10     2253.53     31.40 o 
  -1  -1   2      284.56      235.48     23.12 o 
   0  -1   2      541.81      459.73     16.25 o 
   1  -1   2     1591.58     1987.47     26.01 o 
   2  -1   2    11604.16    12365.08     76.35 o 
   3  -1   2      217.32      189.00      9.30 o 
   4  -1   2      313.17      373.19     13.96 o 
   5  -1   2       39.05       54.13      8.48 o 
   6  -1   2      127.33      136.45     14.60 o 
   7  -1   2      943.30      941.56     32.55 o 
   8  -1   2       62.19       35.51     15.58 o 
   9  -1   2       85.04       73.51     30.88 o 
  10  -1   2      274.54      405.83     57.61 o 
  -9   0   2       82.97       76.71     24.48 o 
  -8   0   2      217.77      195.71     61.50 o 
  -7   0   2      168.12      174.85     24.65 o 
  -6   0   2      440.89      415.43     29.87 o 
  -5   0   2       56.35       55.09     12.08 o 
  -4   0   2      152.04      158.33     14.06 o 
  -3   0   2     2155.07     2009.67     37.41 o 
  -2   0   2      478.29      427.36     30.97 o 
  -1   0   2    16946.33    17780.12    309.66 o 
   0   0   2    16757.74    17870.99    193.25 o 
   1   0   2     1079.96     1026.12     17.44 o 
   2   0   2     3085.38     3363.07     43.41 o 
   3   0   2     3410.23     3387.72     39.19 o 
   4   0   2     1449.56     1492.79     27.94 o 
   5   0   2     1126.55     1085.49     27.12 o 
   6   0   2     1091.57     1122.05     30.90 o 
   7   0   2       72.40       56.31     12.72 o 
   8   0   2      616.05      643.23     50.03 o 
   9   0   2       76.09       56.78     48.31 o 
  10   0   2       55.13       76.94     30.34 o 
  -9   1   2       48.72       42.46     22.22 o 
  -8   1   2      201.78      221.95     30.33 o 
  -7   1   2       28.01       53.60     19.32 o 
  -6   1   2      139.21      153.77     22.57 o 
  -5   1   2        8.97       19.14     19.87 o 
  -4   1   2      138.24      155.59     26.73 o 
  -3   1   2       32.96       42.83      7.81 o 
  -2   1   2        2.04        6.81      4.31 o 
  -1   1   2     3520.07     3810.15     74.05 o 
   0   1   2     4941.91     4930.57     46.25 o 
   1   1   2      527.72      443.75     10.90 o 
   2   1   2     1036.06     1276.01     36.30 o 
   3   1   2     9200.86     9884.77     97.11 o 
   4   1   2     3972.87     3968.78     37.69 o 
   5   1   2     3905.50     3931.71     50.00 o 
   6   1   2      768.24      745.86     24.80 o 
   7   1   2       64.30       73.17     15.64 o 
   8   1   2       17.90       24.83     12.88 o 
   9   1   2      461.32      509.67     36.51 o 
  10   1   2       70.65       96.63     31.43 o 
  -8   2   2      324.68      362.17     37.12 o 
  -7   2   2      377.75      363.83     33.92 o 
  -6   2   2       99.32      131.12     33.95 o 
  -5   2   2        0.98      -12.64     17.70 o 
  -4   2   2        8.98       19.87     18.42 o 
  -3   2   2      241.88      239.10     14.41 o 
  -2   2   2     1513.15     1595.17     28.11 o 
  -1   2   2      488.50      588.77     12.48 o 
   0   2   2     4593.90     4992.35     32.37 o 
   1   2   2     1735.54     1687.92     22.17 o 
   2   2   2      664.61      767.93     16.19 o 
   3   2   2       54.46      129.86     18.51 o 
   4   2   2      678.56      545.08     21.52 o 
   5   2   2     1179.35     1068.20     19.97 o 
   6   2   2      991.04      907.48     26.48 o 
   7   2   2      353.46      355.65     25.90 o 
   8   2   2        6.79       -2.33     10.58 o 
   9   2   2      413.68      440.01     34.42 o 
  10   2   2      249.04      227.36     30.67 o 
  11   2   2       57.57       16.98     23.66 o 
  -8   3   2       19.53       31.11     20.94 o 
  -7   3   2      411.84      486.88    145.12 o 
  -6   3   2      160.02      197.77     40.64 o 
  -5   3   2      230.27      219.62     37.21 o 
  -4   3   2      135.25      146.84     29.44 o 
  -3   3   2       35.37       51.47     18.96 o 
  -2   3   2     2448.06     2605.88     37.46 o 
  -1   3   2      725.95      651.69     16.61 o 
   0   3   2       85.01      109.87      9.70 o 
   1   3   2      108.85      124.41      5.76 o 
   2   3   2      599.28      618.37     15.81 o 
   3   3   2       44.31       65.64      9.28 o 
   4   3   2      226.46      255.76     13.19 o 
   5   3   2      873.07      959.48     23.71 o 
   6   3   2     1063.32     1120.05     42.21 o 
   7   3   2      978.26      958.09     67.91 o 
   8   3   2       17.85       13.44     11.62 o 
   9   3   2      137.97      117.28     21.13 o 
  10   3   2      343.48      404.04    101.68 o 
  11   3   2      317.16      204.09     44.07 o 
  -7   4   2       87.81      103.33     44.34 o 
  -6   4   2      101.62      120.29     35.76 o 
  -5   4   2      291.27      313.00     43.89 o 
  -4   4   2      442.04      444.84     46.06 o 
  -3   4   2      214.75      223.96     23.60 o 
  -2   4   2       72.91       67.30     11.39 o 
  -1   4   2     5101.84     5110.33     58.57 o 
   0   4   2      674.77      655.55     16.57 o 
   1   4   2     1885.40     1792.65     23.25 o 
   2   4   2      797.13      763.13     13.32 o 
   3   4   2      688.59      679.03     13.55 o 
   4   4   2      509.72      539.79     17.23 o 
   5   4   2      878.21      919.31     24.25 o 
   6   4   2      153.56      174.97     14.34 o 
   7   4   2      531.98      503.55     45.24 o 
   8   4   2        1.35        4.81     10.62 o 
   9   4   2       15.34       19.10     14.24 o 
  10   4   2        5.75       17.87     16.44 o 
  11   4   2       97.82      144.40     28.88 o 
  -7   5   2        7.96       21.38     22.43 o 
  -6   5   2       45.47       78.38     33.95 o 
  -5   5   2      133.27      110.53     35.04 o 
  -4   5   2      976.46     1008.84     49.47 o 
  -3   5   2      559.90      485.97     36.03 o 
  -2   5   2        7.43       12.32     12.79 o 
  -1   5   2      731.88      733.31     24.32 o 
   0   5   2     3592.27     3378.48     42.15 o 
   1   5   2     2376.02     2379.71     29.77 o 
   2   5   2     1065.19     1017.66     18.87 o 
   3   5   2      760.66      725.23     16.00 o 
   4   5   2        3.57       10.77      5.37 o 
   5   5   2     2554.82     2501.59     41.50 o 
   6   5   2      452.58      446.82     21.17 o 
   7   5   2       22.92       25.90     12.73 o 
   8   5   2       48.10       31.88     14.13 o 
   9   5   2       12.93       11.50     21.85 o 
  10   5   2       97.28      129.39     39.01 o 
  11   5   2        0.74       -3.51     17.47 o 
  -6   6   2      199.41      165.98     49.13 o 
  -5   6   2       56.75       74.05     35.76 o 
  -4   6   2      204.55      181.85     29.78 o 
  -3   6   2      684.23      608.03     40.49 o 
  -2   6   2       48.78       41.96     17.48 o 
  -1   6   2       14.75        2.31     13.62 o 
   0   6   2     1438.86     1328.18     24.95 o 
   1   6   2     1409.95     1465.03     25.58 o 
   2   6   2     1487.42     1503.26     27.63 o 
   3   6   2      477.01      476.38     14.74 o 
   4   6   2       15.39       24.53      6.05 o 
   5   6   2       38.30       43.91      9.86 o 
   6   6   2     1054.41     1032.53     38.85 o 
   7   6   2        9.39       -0.63     10.34 o 
   8   6   2        1.23       -0.54     11.80 o 
   9   6   2       96.52      107.61     22.99 o 
  10   6   2       12.64       21.43     16.56 o 
  11   6   2       10.78       17.19     19.09 o 
  -5   7   2      263.32      320.22     58.88 o 
  -4   7   2        1.40       30.09     23.62 o 
  -3   7   2      166.66      221.24     31.72 o 
  -2   7   2      110.65      124.02     34.32 o 
  -1   7   2      483.94      408.05     39.64 o 
   0   7   2      227.34      218.60     13.61 o 
   1   7   2      128.90      134.80     11.23 o 
   2   7   2      628.42      660.25     22.77 o 
   3   7   2     1223.65     1208.70     30.53 o 
   4   7   2       56.33       58.43     10.11 o 
   5   7   2        9.15        0.95      7.46 o 
   6   7   2      806.85      836.90     31.02 o 
   7   7   2      936.72      960.06     41.63 o 
   8   7   2      520.34      541.98     37.00 o 
   9   7   2      210.96      286.11     32.96 o 
  10   7   2        1.11       17.22     20.95 o 
  -4   8   2      340.73      336.65     43.89 o 
  -3   8   2        8.14       56.13     24.18 o 
  -2   8   2        2.62       16.32     19.53 o 
  -1   8   2      108.44      125.95     25.73 o 
   0   8   2       21.03       43.08     18.78 o 
   1   8   2      503.44      544.20     28.54 o 
   2   8   2       14.80       11.56     10.79 o 
   3   8   2      738.13      767.02     37.80 o 
   4   8   2      104.20      102.92     26.17 o 
   5   8   2       57.97       59.10     13.63 o 
   6   8   2       89.48       90.61     20.52 o 
   7   8   2      530.86      508.91     64.12 o 
   8   8   2      621.31      506.37     74.23 o 
   9   8   2      601.67      563.84     52.02 o 
  10   8   2       78.93       67.58     23.94 o 
  -3   9   2       55.88       80.88     38.92 o 
  -2   9   2       46.10       49.40     24.37 o 
  -1   9   2      277.75      334.76     48.40 o 
   0   9   2       95.41      109.03     28.08 o 
   1   9   2      734.19      809.69     74.59 o 
   2   9   2      901.89      912.07     37.34 o 
   3   9   2      108.27      123.97     22.88 o 
   4   9   2      235.63      239.49     27.69 o 
   5   9   2      213.08      199.34     26.68 o 
   6   9   2        0.25        2.83     16.58 o 
   7   9   2       13.62        2.18     15.67 o 
   8   9   2       73.02       58.51     22.65 o 
   9   9   2      352.12      335.86     40.21 o 
  -1  10   2      284.16      353.48     42.78 o 
   0  10   2      112.00      148.41     30.62 o 
   1  10   2      169.50      236.74     33.12 o 
   2  10   2     1398.82     1527.91     63.65 o 
   3  10   2      271.97      278.84     26.07 o 
   4  10   2        4.65        8.13     16.79 o 
   5  10   2      256.03      195.44     29.10 o 
   6  10   2      127.25       65.92     32.87 o 
   7  10   2       14.05       19.93     19.53 o 
   8  10   2      161.35      154.16     62.22 o 
   1  11   2       15.56       31.70     23.37 o 
   2  11   2      121.73      114.82     31.97 o 
   3  11   2      377.46      489.57     50.48 o 
   4  11   2      119.01      162.25     37.21 o 
   5  11   2      278.92      299.09     53.82 o 
   6  11   2       75.21      125.89     42.08 o 
  -5 -10   3       36.46       51.47     37.57 o 
  -4 -10   3       28.38       23.89     37.21 o 
  -3 -10   3        1.24       -2.38     19.57 o 
  -2 -10   3       94.01       77.26     26.41 o 
  -1 -10   3        3.61       19.67     24.92 o 
   0 -10   3       92.18      107.81     27.39 o 
  -6  -9   3      115.83      147.45     32.25 o 
  -5  -9   3      196.28      154.44     88.05 o 
  -4  -9   3      317.54      338.98     44.79 o 
  -3  -9   3      238.25      237.77     61.77 o 
  -2  -9   3       79.11       59.09     42.08 o 
  -1  -9   3       22.60       15.40     19.33 o 
   0  -9   3      494.92      415.79     96.45 o 
   1  -9   3      109.25      151.05     29.44 o 
   2  -9   3       20.91       32.27     21.94 o 
  -7  -8   3       19.65      -11.12     20.08 o 
  -6  -8   3      149.59      143.65     27.95 o 
  -5  -8   3      265.27      280.74     33.37 o 
  -4  -8   3      203.07      208.41     33.86 o 
  -3  -8   3     1090.40     1197.44     74.77 o 
  -2  -8   3      295.50      267.60     31.15 o 
  -1  -8   3      415.89      385.33     35.06 o 
   0  -8   3      751.33      687.41     43.67 o 
   1  -8   3      530.10      506.78     49.40 o 
   2  -8   3      163.35      228.72     39.70 o 
   3  -8   3      171.18      236.44     36.02 o 
   4  -8   3        0.49        4.90     21.71 o 
  -8  -7   3        0.96       11.66     36.03 o 
  -7  -7   3        3.78      -16.99     16.99 o 
  -6  -7   3      133.01       88.60     28.99 o 
  -5  -7   3       32.26       53.83     20.88 o 
  -4  -7   3       55.26       37.42     19.69 o 
  -3  -7   3      701.74      634.49     40.40 o 
  -2  -7   3      626.61      671.43     39.39 o 
  -1  -7   3      187.33      163.41     24.38 o 
   0  -7   3      521.08      519.28     36.57 o 
   1  -7   3      422.24      352.96     31.87 o 
   2  -7   3       39.17        5.68     15.30 o 
   3  -7   3     1088.13     1308.09     49.82 o 
   4  -7   3      180.01      236.34     26.47 o 
   5  -7   3       20.22       27.82     21.83 o 
  -8  -6   3      173.61      135.01     28.76 o 
  -7  -6   3      367.35      432.27     38.53 o 
  -6  -6   3       11.33       11.77     17.54 o 
  -5  -6   3        6.97       19.31     16.35 o 
  -4  -6   3      685.93      728.36     41.09 o 
  -3  -6   3       29.80       16.14     13.79 o 
  -2  -6   3      452.53      454.85     52.20 o 
  -1  -6   3       62.21       35.00     14.79 o 
   0  -6   3      159.75      149.29     23.84 o 
   1  -6   3      389.96      373.24     29.43 o 
   2  -6   3        2.86       -1.40     11.63 o 
   3  -6   3      340.57      414.16     31.97 o 
   4  -6   3      654.50      643.04     34.17 o 
   5  -6   3       12.01        6.05     14.42 o 
   6  -6   3      253.70      314.04     74.95 o 
  -9  -5   3      115.24      131.48     42.44 o 
  -8  -5   3       62.48       60.15     21.70 o 
  -7  -5   3      138.56      122.94     19.01 o 
  -6  -5   3       59.49       36.22     32.55 o 
  -5  -5   3        1.46       -2.90     12.37 o 
  -4  -5   3      950.17      945.64     42.18 o 
  -3  -5   3     1554.75     1541.44     50.01 o 
  -2  -5   3       16.77       19.96     18.69 o 
  -1  -5   3      302.79      287.48     24.13 o 
   0  -5   3       35.86       42.80     17.07 o 
   1  -5   3      150.69      182.74     30.79 o 
   2  -5   3      136.15      170.39     21.38 o 
   3  -5   3       29.71       16.41     11.07 o 
   4  -5   3      797.35      707.28     37.97 o 
   5  -5   3      226.41      263.69     23.64 o 
   6  -5   3      288.33      245.16     24.67 o 
   7  -5   3      316.12      339.11     36.49 o 
  -9  -4   3        0.55        0.18     29.98 o 
  -8  -4   3       20.09       56.35     29.80 o 
  -7  -4   3      514.82      542.57     24.81 o 
  -6  -4   3       75.74      104.24     12.97 o 
  -5  -4   3       28.19       38.37     11.50 o 
  -4  -4   3      662.17      634.07     56.26 o 
  -3  -4   3     1877.56     1834.92     50.93 o 
  -2  -4   3       79.35       79.01     14.36 o 
  -1  -4   3     2027.35     1805.04     46.85 o 
   0  -4   3       20.63       -2.59      7.89 o 
   1  -4   3       51.86       40.65     22.22 o 
   2  -4   3      242.56      279.37     28.27 o 
   3  -4   3      868.18      942.99     31.35 o 
   4  -4   3      101.74      109.94     12.24 o 
   5  -4   3       82.36       73.29     12.03 o 
   6  -4   3      150.29      146.17     15.82 o 
   7  -4   3      208.24      192.21     21.57 o 
   8  -4   3       11.51       25.10     26.73 o 
  -9  -3   3        1.78        4.67     20.00 o 
  -8  -3   3        0.27      -11.50     15.97 o 
  -7  -3   3      141.89      151.81     24.18 o 
  -6  -3   3      871.01      815.26     25.80 o 
  -5  -3   3       53.71       58.56      9.83 o 
  -4  -3   3     1080.01     1065.39     25.06 o 
  -3  -3   3     1566.55     1601.58     31.69 o 
  -2  -3   3     1506.47     1523.01     27.17 o 
  -1  -3   3     3490.99     3612.48     45.59 o 
   0  -3   3     1311.38     1124.69     59.15 o 
   1  -3   3      123.04      174.06     27.09 o 
   2  -3   3     1173.82     1179.95     24.17 o 
   3  -3   3     2441.71     2472.02     40.06 o 
   4  -3   3        2.26        6.16      6.44 o 
   5  -3   3      128.67      122.77     12.65 o 
   6  -3   3       30.46       19.85      8.99 o 
   7  -3   3       47.97       56.23     12.43 o 
   8  -3   3       10.05        6.50     22.22 o 
   9  -3   3       19.88       25.29     27.63 o 
  -9  -2   3        0.60       -3.74     19.31 o 
  -8  -2   3       94.12      102.52     35.85 o 
  -7  -2   3       63.92       62.55     17.97 o 
  -6  -2   3      414.60      400.45     27.34 o 
  -5  -2   3       69.22       69.34      9.98 o 
  -4  -2   3       24.81       17.52      6.75 o 
  -3  -2   3      147.19      142.62     15.67 o 
  -2  -2   3     1373.57     1332.86     35.21 o 
  -1  -2   3      383.69      365.43     18.96 o 
   0  -2   3     5935.24     5605.80     56.91 o 
   1  -2   3     2823.42     3404.57     42.61 o 
   2  -2   3     1241.51     1186.56     22.59 o 
   3  -2   3     1946.80     1848.63     32.05 o 
   4  -2   3      683.74      702.82     19.64 o 
   5  -2   3       86.34       70.60      9.63 o 
   6  -2   3      973.45      989.55     27.45 o 
   7  -2   3       20.14       17.51     10.99 o 
   8  -2   3       25.96       31.33     16.15 o 
   9  -2   3      186.27      125.70     35.94 o 
  -9  -1   3        8.45      -11.09     17.36 o 
  -8  -1   3      164.68      165.71     27.70 o 
  -7  -1   3      223.86      238.13     28.43 o 
  -6  -1   3        7.83        4.75     11.80 o 
  -5  -1   3      188.44      191.06     13.12 o 
  -4  -1   3        3.47        9.78      6.51 o 
  -3  -1   3      149.79      169.41     12.64 o 
  -2  -1   3       23.34       43.28      9.11 o 
  -1  -1   3        4.05        0.07     12.19 o 
   0  -1   3      636.12      641.41     21.76 o 
   1  -1   3       65.96       30.53      4.25 o 
   2  -1   3      929.86      965.85     16.96 o 
   3  -1   3     3913.98     3978.13     39.60 o 
   4  -1   3     2490.11     2547.04     33.48 o 
   5  -1   3       87.98       84.60      9.30 o 
   6  -1   3     2492.87     2450.36     39.64 o 
   7  -1   3      183.50      169.26     38.29 o 
   8  -1   3      105.25      104.05     19.85 o 
   9  -1   3      223.77      214.17     28.54 o 
  10  -1   3      192.35      214.75     45.15 o 
  -9   0   3       47.22       41.03     54.36 o 
  -8   0   3       26.12       30.39     20.17 o 
  -7   0   3      145.24      143.38     29.62 o 
  -6   0   3      311.60      285.03     64.75 o 
  -5   0   3      430.38      447.01     43.89 o 
  -4   0   3      663.07      592.81     22.15 o 
  -3   0   3       29.53       29.32      5.44 o 
  -2   0   3      529.71      485.73     14.50 o 
  -1   0   3      517.25      769.22     34.50 o 
   0   0   3     1328.42     1485.36     21.61 o 
   1   0   3     1887.65     1941.87     21.38 o 
   2   0   3      331.83      308.76      9.74 o 
   3   0   3      833.30      862.53     28.59 o 
   4   0   3      548.96      553.35     13.14 o 
   5   0   3      901.88      964.75     25.01 o 
   6   0   3     1539.71     1547.55     34.94 o 
   7   0   3     1483.28     1385.58     46.32 o 
   8   0   3      166.55      140.81     22.03 o 
   9   0   3      299.81      351.60     33.07 o 
  10   0   3      291.76      270.91     47.32 o 
  -8   1   3       86.31       63.33     22.17 o 
  -7   1   3      481.61      470.89     46.96 o 
  -6   1   3     1053.73     1114.00     71.88 o 
  -5   1   3     1168.77     1202.32     67.37 o 
  -4   1   3     2312.59     2262.68     82.54 o 
  -3   1   3       98.20      117.62     10.34 o 
  -2   1   3     3467.37     3674.37     31.56 o 
  -1   1   3     7856.48     8288.94     69.79 o 
   0   1   3    12544.37    12805.71     76.10 o 
   1   1   3     1976.50     2067.72     26.02 o 
   2   1   3      423.09      425.16     25.08 o 
   3   1   3      889.61      919.89     20.09 o 
   4   1   3       45.94       53.69      8.50 o 
   5   1   3      115.09      139.73      9.33 o 
   6   1   3      100.07       93.68     15.11 o 
   7   1   3      260.63      282.90     24.42 o 
   8   1   3       56.67       54.22     15.48 o 
   9   1   3      190.59      225.18     27.83 o 
  10   1   3      141.84      176.01     27.76 o 
  -8   2   3       62.20       59.57     22.53 o 
  -7   2   3        2.12        6.64     16.37 o 
  -6   2   3       46.20       37.57     26.73 o 
  -5   2   3      749.85      938.45     63.76 o 
  -4   2   3     2315.04     2350.28     87.42 o 
  -3   2   3      615.11      583.73     43.71 o 
  -2   2   3      243.28      244.73     26.73 o 
  -1   2   3     3524.59     3600.64     77.66 o 
   0   2   3     6209.49     6266.80     58.07 o 
   1   2   3        4.95       17.61      5.42 o 
   2   2   3     3646.17     3480.03     29.75 o 
   3   2   3        2.58        0.51      4.57 o 
   4   2   3     2285.33     2562.93     38.97 o 
   5   2   3      656.09      727.90     20.93 o 
   6   2   3      756.02      766.78     23.35 o 
   7   2   3       84.24       91.38     15.90 o 
   8   2   3       18.18       21.23     12.01 o 
   9   2   3      194.11      189.42     34.50 o 
  10   2   3       45.67       47.99     18.39 o 
  11   2   3        0.50       -8.85     18.59 o 
  -7   3   3       34.94       28.42     31.70 o 
  -6   3   3       62.24       24.02     28.72 o 
  -5   3   3       38.62       29.44     25.29 o 
  -4   3   3        6.51      -16.44     16.44 o 
  -3   3   3      480.66      391.02     37.93 o 
  -2   3   3     1369.13     1540.24     62.67 o 
  -1   3   3      506.52      446.04     18.56 o 
   0   3   3     1003.40      956.99     16.79 o 
   1   3   3     2965.79     2896.75     25.18 o 
   2   3   3       30.02       12.13      3.86 o 
   3   3   3     2195.29     1911.10     25.71 o 
   4   3   3      194.92      276.35     19.54 o 
   5   3   3      804.09      716.81     20.23 o 
   6   3   3     1705.22     1721.57     33.80 o 
   7   3   3      130.52      146.54     19.37 o 
   8   3   3      105.21      122.67     19.67 o 
   9   3   3        0.50      -13.18     13.18 o 
  10   3   3       25.77       41.70     18.62 o 
  11   3   3        0.64        7.64     18.39 o 
  -7   4   3       21.16      -12.60     18.51 o 
  -6   4   3       68.23       60.68     34.86 o 
  -5   4   3      202.51      212.76     42.26 o 
  -4   4   3       49.80       26.91     21.49 o 
  -3   4   3       76.03       80.73     24.38 o 
  -2   4   3       15.25        8.56     12.08 o 
  -1   4   3       78.33       84.69     10.48 o 
   0   4   3       88.53       87.56      7.87 o 
   1   4   3     3931.58     4214.43     31.41 o 
   2   4   3      813.78      892.07     19.43 o 
   3   4   3     4800.45     4697.30     42.88 o 
   4   4   3       31.66       21.99      5.19 o 
   5   4   3     1117.80     1173.79     20.58 o 
   6   4   3     2220.73     2323.30     86.42 o 
   7   4   3     2493.66     2430.04    110.98 o 
   8   4   3      117.49      112.51     19.77 o 
   9   4   3      813.84      769.76     59.24 o 
  10   4   3        9.24        6.91     14.85 o 
  11   4   3       34.36       15.26     18.07 o 
  -6   5   3        4.11      -14.81     32.15 o 
  -5   5   3      545.11      613.71     63.76 o 
  -4   5   3      602.81      632.68     58.52 o 
  -3   5   3       89.51       94.82     28.18 o 
  -2   5   3       17.31        3.68     12.96 o 
  -1   5   3      158.41      104.36     17.61 o 
   0   5   3      135.20      176.79     19.26 o 
   1   5   3      224.42      228.11     14.77 o 
   2   5   3        9.90        8.74      4.07 o 
   3   5   3      427.24      442.05     14.40 o 
   4   5   3      606.09      568.46     15.85 o 
   5   5   3      381.11      359.04     13.61 o 
   6   5   3     2059.61     1976.01     51.59 o 
   7   5   3     1809.40     1861.38     86.96 o 
   8   5   3       88.42      121.55     21.26 o 
   9   5   3      415.63      543.29     38.11 o 
  10   5   3       83.84       75.32     21.64 o 
  11   5   3       49.66       39.71     22.19 o 
  -5   6   3       98.42       59.24     34.14 o 
  -4   6   3      668.99      801.19     70.44 o 
  -3   6   3      426.19      377.93     41.54 o 
  -2   6   3      247.38      242.27     28.22 o 
  -1   6   3      838.28      901.44     42.14 o 
   0   6   3       31.41       35.48     10.62 o 
   1   6   3      521.48      538.85     16.49 o 
   2   6   3      164.80      153.68      9.51 o 
   3   6   3      151.87      165.98     10.54 o 
   4   6   3        4.90        4.92      5.86 o 
   5   6   3      482.76      526.95     20.82 o 
   6   6   3        3.57        2.71     10.27 o 
   7   6   3        0.75        2.34     10.37 o 
   8   6   3        2.32       -0.76     11.88 o 
   9   6   3      286.81      376.67     55.00 o 
  10   6   3      296.76      345.51     36.49 o 
  11   6   3       12.26       19.35     19.95 o 
  -5   7   3       12.28       27.99     36.66 o 
  -4   7   3      192.41      224.86     49.85 o 
  -3   7   3      338.41      359.00     37.54 o 
  -2   7   3       18.62       47.38     19.64 o 
  -1   7   3      482.02      513.54    110.98 o 
   0   7   3      176.01      196.38     18.64 o 
   1   7   3       58.82       73.00      9.65 o 
   2   7   3     1307.97     1369.74     26.64 o 
   3   7   3     1015.58     1021.59     23.00 o 
   4   7   3       26.10       13.52      6.62 o 
   5   7   3      360.65      372.63     18.67 o 
   6   7   3      393.70      361.18     39.46 o 
   7   7   3       38.02       29.92     14.48 o 
   8   7   3       81.89       68.57     19.22 o 
   9   7   3        0.42       -6.70     15.80 o 
  10   7   3       81.86       90.65     23.88 o 
  11   7   3       23.63       48.58     31.25 o 
  -4   8   3       15.29        6.68     33.41 o 
  -3   8   3       38.34       25.64     33.41 o 
  -2   8   3      255.99      310.48     36.96 o 
  -1   8   3      584.55      628.03    130.31 o 
   0   8   3      264.88      282.07     30.77 o 
   1   8   3       50.08       47.00     13.28 o 
   2   8   3      938.56     1012.16     29.70 o 
   3   8   3     1510.06     1553.44     30.43 o 
   4   8   3       91.86      129.53     11.92 o 
   5   8   3      690.32      701.54     29.06 o 
   6   8   3      205.08      171.04     19.12 o 
   7   8   3      160.95      176.43     20.02 o 
   8   8   3      521.75      525.19     38.57 o 
   9   8   3      151.51      168.80     56.53 o 
  10   8   3      150.33      136.67     28.47 o 
  -2   9   3       10.47       -1.48     31.97 o 
  -1   9   3      253.35      261.92     45.15 o 
   0   9   3      247.76      203.76     30.84 o 
   1   9   3       99.48       91.35     22.45 o 
   2   9   3      473.45      371.79     32.88 o 
   3   9   3      968.51      936.70     30.67 o 
   4   9   3     1009.02     1006.23     76.49 o 
   5   9   3      491.88      456.56     41.72 o 
   6   9   3      725.30      679.27     59.96 o 
   7   9   3        7.07       19.30     18.33 o 
   8   9   3      446.90      354.56     37.80 o 
   9   9   3      354.92      363.51     60.14 o 
  -1  10   3       12.68       49.27     25.36 o 
   0  10   3       24.89       31.36     22.78 o 
   1  10   3       91.68      102.96     25.77 o 
   2  10   3        2.16        2.31     17.88 o 
   3  10   3       96.07       99.78     21.35 o 
   4  10   3       30.18       19.82     17.87 o 
   5  10   3      198.60      146.29     39.19 o 
   6  10   3      281.17      302.73     35.89 o 
   7  10   3       31.55       23.92     20.32 o 
   8  10   3       36.57        1.82     18.39 o 
   1  11   3       76.48       84.94     34.04 o 
   2  11   3       16.68       32.88     21.71 o 
   3  11   3        2.74       38.13     21.64 o 
   4  11   3      151.89      175.83     30.59 o 
   5  11   3        3.80       11.74     26.01 o 
   6  11   3      173.76       99.70     37.57 o 
   7  11   3        3.08      -12.10     27.27 o 
  -2 -10   4       88.79       99.70     39.55 o 
  -5  -9   4       13.54       -0.96     20.37 o 
  -4  -9   4       43.36       43.38     23.63 o 
  -3  -9   4        4.91      -15.09     17.44 o 
  -2  -9   4       30.91       22.90     19.33 o 
  -1  -9   4        3.20       11.83     19.19 o 
   0  -9   4      340.65      361.66     52.92 o 
   1  -9   4      257.95      224.48     58.34 o 
   2  -9   4        8.62       11.17     16.51 o 
  -7  -8   4      169.20      146.66     46.24 o 
  -6  -8   4      168.94      204.08     33.81 o 
  -5  -8   4       45.82       39.45     28.08 o 
  -4  -8   4      139.91      119.98     26.94 o 
  -3  -8   4      226.78      216.15     31.21 o 
  -2  -8   4        0.62       15.10     17.25 o 
  -1  -8   4      138.07       84.37     29.98 o 
   0  -8   4      144.87      124.83     25.96 o 
   1  -8   4      430.87      429.73     39.64 o 
   2  -8   4       38.02       16.69     19.02 o 
   3  -8   4       36.31       25.14     17.12 o 
   4  -8   4      209.14      232.11     30.36 o 
  -7  -7   4      165.65      151.39     31.16 o 
  -6  -7   4      437.11      442.11     98.61 o 
  -5  -7   4       59.91       10.27     21.94 o 
  -4  -7   4       79.70       72.57     21.62 o 
  -3  -7   4       38.48       36.96     17.35 o 
  -2  -7   4        3.57       18.85     15.65 o 
  -1  -7   4      500.14      535.40     38.18 o 
   0  -7   4      387.89      309.92     31.30 o 
   1  -7   4        7.35       47.63     17.52 o 
   2  -7   4       32.49       44.47     24.47 o 
   3  -7   4       23.10       17.07     14.37 o 
   4  -7   4      275.53      315.31     29.37 o 
   5  -7   4        2.46       15.85     16.41 o 
  -8  -6   4       15.70      -12.46     31.06 o 
  -7  -6   4       37.35       42.90     32.33 o 
  -6  -6   4      192.26      197.01     31.97 o 
  -5  -6   4       38.68       57.84     19.49 o 
  -4  -6   4      506.67      509.79     87.32 o 
  -3  -6   4      183.78      153.32     39.01 o 
  -2  -6   4        2.54        6.99     12.19 o 
  -1  -6   4       35.11       23.76     14.44 o 
   0  -6   4      341.93      333.63     30.15 o 
   1  -6   4       97.82      119.40     21.20 o 
   2  -6   4        9.74        7.55     13.39 o 
   3  -6   4       13.31       13.61     14.75 o 
   4  -6   4        0.50        7.82     13.48 o 
   5  -6   4      103.46       63.37     17.66 o 
   6  -6   4       22.89       23.79     17.28 o 
  -8  -5   4       35.36       31.43     32.69 o 
  -7  -5   4        0.20       -6.24     17.05 o 
  -6  -5   4      167.13      122.70     24.07 o 
  -5  -5   4       33.82       25.14     16.55 o 
  -4  -5   4      377.41      419.31     43.80 o 
  -3  -5   4      939.04     1007.34     43.48 o 
  -2  -5   4      119.54      123.00     19.49 o 
  -1  -5   4      174.28      133.71     19.72 o 
   0  -5   4     2562.57     2567.63    109.45 o 
   1  -5   4     1683.30     1697.01     96.81 o 
   2  -5   4     1468.19     1447.49     68.90 o 
   3  -5   4      262.50      224.73     55.63 o 
   4  -5   4       32.62       27.10     12.98 o 
   5  -5   4      130.31      143.74     19.74 o 
   6  -5   4      631.30      749.83     79.92 o 
   7  -5   4        1.27       15.53     28.18 o 
  -8  -4   4       20.89       29.08     32.15 o 
  -7  -4   4      116.85      143.95     37.57 o 
  -6  -4   4        0.55        9.14     16.09 o 
  -5  -4   4       67.75       37.25     16.77 o 
  -4  -4   4       18.81       26.81     14.03 o 
  -3  -4   4     1232.54     1192.84     43.80 o 
  -2  -4   4      158.64      182.03     20.60 o 
  -1  -4   4       13.77       14.45     10.90 o 
   0  -4   4     2113.00     2146.40     53.73 o 
   1  -4   4     1911.79     1861.22     50.69 o 
   2  -4   4     2064.05     2098.88    119.02 o 
   3  -4   4     2711.16     2640.39     64.24 o 
   4  -4   4      162.69      144.34     20.26 o 
   5  -4   4      346.47      377.05     27.09 o 
   6  -4   4     2111.04     1989.99     51.87 o 
   7  -4   4      581.64      342.44     47.32 o 
  -8  -3   4       71.07       83.42     25.38 o 
  -7  -3   4      209.04      267.25     29.51 o 
  -6  -3   4      264.79      285.56     26.90 o 
  -5  -3   4      367.38      384.10     24.58 o 
  -4  -3   4      378.99      362.20     24.12 o 
  -3  -3   4       18.19       14.27      7.67 o 
  -2  -3   4        3.04        4.17      6.61 o 
  -1  -3   4      429.50      422.77     17.31 o 
   0  -3   4      122.64      143.75     12.26 o 
   1  -3   4      456.07      428.78     18.60 o 
   2  -3   4      498.68      476.56     25.09 o 
   3  -3   4     1470.55     1447.62     30.49 o 
   4  -3   4      727.66      696.59     27.09 o 
   5  -3   4       67.28       74.08     11.09 o 
   6  -3   4      651.54      632.90     24.16 o 
   7  -3   4      785.54      756.10     38.97 o 
   8  -3   4      194.00      193.36     31.61 o 
   9  -3   4       47.04        4.33     25.10 o 
  -8  -2   4      111.72      103.76     46.42 o 
  -7  -2   4      345.02      296.14     30.62 o 
  -6  -2   4      244.62      236.30     56.62 o 
  -5  -2   4      677.15      689.77     26.59 o 
  -4  -2   4     1049.07     1021.91     29.25 o 
  -3  -2   4      293.46      276.75     21.34 o 
  -2  -2   4      992.78     1006.94     24.03 o 
  -1  -2   4      389.54      339.69     14.74 o 
   0  -2   4      231.95      278.51     17.41 o 
   1  -2   4       49.76       54.58      8.40 o 
   2  -2   4      288.83      298.42     11.17 o 
   3  -2   4      843.53      900.05     24.33 o 
   4  -2   4      430.43      423.04     16.15 o 
   5  -2   4       10.72       22.24     11.30 o 
   6  -2   4      130.90      122.69     12.90 o 
   7  -2   4      327.46      332.69     28.45 o 
   8  -2   4      402.43      437.21     34.26 o 
   9  -2   4      361.89      336.56     36.48 o 
  -8  -1   4       16.78       -9.76     17.17 o 
  -7  -1   4      213.15      181.94     27.46 o 
  -6  -1   4       13.66       30.62     24.83 o 
  -5  -1   4       14.28       10.84     20.95 o 
  -4  -1   4      550.86      540.60     21.22 o 
  -3  -1   4      881.66      850.18     22.66 o 
  -2  -1   4     1017.25      993.63     25.74 o 
  -1  -1   4     2699.90     2613.45     36.46 o 
   0  -1   4       16.91       41.93      5.47 o 
   1  -1   4     1810.85     1835.35     20.18 o 
   2  -1   4     5043.14     5242.44     55.98 o 
   3  -1   4     1178.97     1287.70     22.42 o 
   4  -1   4      108.57      120.38      8.88 o 
   5  -1   4       22.82       24.41      6.75 o 
   6  -1   4       64.63       81.72     12.44 o 
   7  -1   4      112.99      144.27     20.53 o 
   8  -1   4       58.91       38.92     16.22 o 
   9  -1   4      214.62      196.55     27.77 o 
  10  -1   4       46.64       49.31     30.88 o 
  -8   0   4       62.94       43.77     38.47 o 
  -7   0   4        0.32      -11.33     15.10 o 
  -6   0   4        8.85       39.37     26.55 o 
  -5   0   4      353.37      367.00     43.17 o 
  -4   0   4      114.46      107.34     14.93 o 
  -3   0   4      453.22      417.04     16.52 o 
  -2   0   4      664.93      587.47     17.85 o 
  -1   0   4     1335.44     1276.82     25.73 o 
   0   0   4      836.09      735.80     15.27 o 
   1   0   4      173.07      159.09      7.04 o 
   2   0   4     4056.47     4002.39     35.08 o 
   3   0   4     4421.40     4709.73     47.47 o 
   4   0   4      514.85      562.66     13.05 o 
   5   0   4     1496.41     1525.78     23.25 o 
   6   0   4      397.29      422.15     40.73 o 
   7   0   4      414.88      462.84     30.18 o 
   8   0   4      522.74      419.80     31.74 o 
   9   0   4       54.98       62.27     19.20 o 
  10   0   4      205.31      235.87     30.96 o 
  -8   1   4        3.28      -30.61     30.61 o 
  -7   1   4       40.91       30.30     18.90 o 
  -6   1   4        4.36       -3.97     24.56 o 
  -5   1   4      275.91      272.90     40.64 o 
  -4   1   4      374.67      355.79     23.80 o 
  -3   1   4       66.24       69.63     13.23 o 
  -2   1   4      557.46      524.67     14.92 o 
  -1   1   4      474.08      468.10     12.13 o 
   0   1   4     3383.12     3538.54     41.10 o 
   1   1   4       16.67       29.69      4.72 o 
   2   1   4      248.64      199.40     10.67 o 
   3   1   4     2938.81     2765.15     32.53 o 
   4   1   4     3574.10     3765.65     48.01 o 
   5   1   4      651.64      609.16     20.65 o 
   6   1   4      376.77      385.25     19.32 o 
   7   1   4      178.16      186.91     21.31 o 
   8   1   4      118.37      133.77     25.92 o 
   9   1   4      596.18      594.63     48.76 o 
  10   1   4        0.24        2.24     14.79 o 
  11   1   4       16.03       20.99     31.97 o 
  -7   2   4       55.41       60.07     23.27 o 
  -6   2   4       50.32       19.51     29.80 o 
  -5   2   4      106.85      156.05     36.30 o 
  -4   2   4      236.99      218.03     34.23 o 
  -3   2   4       11.37       13.61      9.90 o 
  -2   2   4        0.52       -2.61     15.98 o 
  -1   2   4      342.91      363.96     16.23 o 
   0   2   4      232.42      254.88     13.61 o 
   1   2   4      897.29     1057.04     17.67 o 
   2   2   4     1220.00     1451.84     21.97 o 
   3   2   4      620.40      542.45     14.52 o 
   4   2   4     2435.25     2470.35     37.48 o 
   5   2   4     1108.09     1042.18     25.96 o 
   6   2   4      447.05      405.65     19.45 o 
   7   2   4        8.62        9.64     10.18 o 
   8   2   4       12.72       14.53     12.55 o 
   9   2   4     1005.37      956.27     44.57 o 
  10   2   4      237.47      201.17     27.77 o 
  11   2   4       35.91        8.55     18.33 o 
  -7   3   4       62.82      148.46     46.42 o 
  -6   3   4        1.43      -14.45     25.65 o 
  -5   3   4      137.38      206.44     39.91 o 
  -4   3   4      368.94      460.92     47.50 o 
  -3   3   4      317.89      322.39     37.93 o 
  -2   3   4      575.20      649.65     46.60 o 
  -1   3   4      159.36      103.35     11.42 o 
   0   3   4      246.54      286.86     18.97 o 
   1   3   4       12.66       40.78      5.68 o 
   2   3   4      456.89      502.91     11.91 o 
   3   3   4       87.70       94.07     10.51 o 
   4   3   4      574.83      602.34     18.63 o 
   5   3   4     1178.12     1145.80     26.81 o 
   6   3   4      523.75      531.67     20.60 o 
   7   3   4      337.11      300.96     18.14 o 
   8   3   4       11.66       16.95     14.00 o 
   9   3   4      760.19      789.34     57.07 o 
  10   3   4      829.26      906.77     48.84 o 
  11   3   4      184.54      251.07     33.67 o 
  -6   4   4        9.59       67.37     35.94 o 
  -5   4   4        1.22       -3.79     24.20 o 
  -4   4   4      246.80      334.67     45.69 o 
  -3   4   4       35.47       56.35     22.03 o 
  -2   4   4      493.36      499.39     42.99 o 
  -1   4   4     1349.48     1282.45     40.35 o 
   0   4   4       75.05       52.25      7.59 o 
   1   4   4       18.99       10.72      4.24 o 
   2   4   4     1588.14     1505.36     19.77 o 
   3   4   4      318.46      304.33      9.42 o 
   4   4   4       46.49       39.02      7.78 o 
   5   4   4      153.48      163.20     12.55 o 
   6   4   4      351.25      361.57     21.71 o 
   7   4   4      235.29      239.37     25.01 o 
   8   4   4       24.52       26.94     14.09 o 
   9   4   4       19.53        7.43     14.54 o 
  10   4   4      337.58      400.80     36.64 o 
  11   4   4      212.30      278.67     35.57 o 
  -6   5   4      101.34      116.49     43.89 o 
  -5   5   4       60.18       87.78     37.03 o 
  -4   5   4      185.16      180.97     38.65 o 
  -3   5   4      326.28      342.62     44.25 o 
  -2   5   4       42.93       58.52     23.66 o 
  -1   5   4     2006.56     1963.51     88.68 o 
   0   5   4     2144.78     2040.95     48.16 o 
   1   5   4      866.18      932.31     15.77 o 
   2   5   4     4982.82     4926.62     41.12 o 
   3   5   4     1390.02     1302.02     19.71 o 
   4   5   4      218.99      200.93      9.65 o 
   5   5   4     1826.77     1756.67     34.31 o 
   6   5   4      397.55      383.33     23.05 o 
   7   5   4      255.17      261.42     24.53 o 
   8   5   4      158.70      173.07     23.98 o 
   9   5   4       42.01       50.67     17.51 o 
  10   5   4       57.25       48.02     19.96 o 
  11   5   4       17.06       26.22     19.58 o 
  -5   6   4        6.22       10.29     31.25 o 
  -4   6   4       15.31       37.93     27.81 o 
  -3   6   4      242.01      313.54     47.14 o 
  -2   6   4        8.88       24.42     16.96 o 
  -1   6   4     1192.78     1255.91     49.02 o 
   0   6   4     1615.52     1574.36     39.75 o 
   1   6   4     1132.32     1147.24     21.58 o 
   2   6   4      581.89      594.30     14.09 o 
   3   6   4     2011.97     1903.26     28.47 o 
   4   6   4        7.29        3.18      5.54 o 
   5   6   4     3314.79     3331.50     50.61 o 
   6   6   4     2424.64     2439.15    102.68 o 
   7   6   4       21.47       15.66     11.62 o 
   8   6   4       97.81      105.59     20.76 o 
   9   6   4      372.43      375.60     34.03 o 
  10   6   4        4.25       21.76     17.34 o 
  11   6   4       49.59       65.16     23.47 o 
  -4   7   4       22.11       83.80     35.22 o 
  -3   7   4       64.24       45.33     30.52 o 
  -2   7   4      685.91      739.99     46.32 o 
  -1   7   4      633.29      647.60     40.71 o 
   0   7   4        4.13       -2.57      8.20 o 
   1   7   4       42.97       44.99     10.56 o 
   2   7   4      446.78      456.46     15.63 o 
   3   7   4      460.37      466.14     16.56 o 
   4   7   4       70.54       67.87      8.19 o 
   5   7   4      269.24      301.94     27.42 o 
   6   7   4      913.97      975.34     40.14 o 
   7   7   4      182.45      193.76     24.63 o 
   8   7   4       63.75       51.70     20.23 o 
   9   7   4      581.45      618.42     42.05 o 
  10   7   4       15.53       20.50     25.47 o 
  11   7   4      181.54      111.62     36.66 o 
  -3   8   4        0.92       32.69     32.15 o 
  -2   8   4      298.92      302.46     37.60 o 
  -1   8   4      264.16      324.60     65.56 o 
   0   8   4        4.44        4.62     16.10 o 
   1   8   4      271.97      266.11     21.53 o 
   2   8   4        0.31        7.10      7.80 o 
   3   8   4       41.60       28.33      8.66 o 
   4   8   4      400.66      349.70     22.87 o 
   5   8   4       90.57       71.67     14.02 o 
   6   8   4      733.79      734.63     31.23 o 
   7   8   4      207.49      236.02     27.37 o 
   8   8   4      385.51      403.45     35.00 o 
   9   8   4      256.14      279.66     33.28 o 
  10   8   4        2.39       -5.18     17.45 o 
  -2   9   4      126.41      155.92     53.10 o 
  -1   9   4      603.30      722.87     50.45 o 
   0   9   4      132.53      133.36     27.87 o 
   1   9   4      527.50      599.66     31.92 o 
   2   9   4      151.45      183.98     17.81 o 
   3   9   4      123.17      109.47     14.24 o 
   4   9   4      114.48      128.42     12.30 o 
   5   9   4      373.44      371.42     25.78 o 
   6   9   4       39.44       54.45     14.78 o 
   7   9   4        0.39        1.32     12.06 o 
   8   9   4      147.35      118.64     31.79 o 
   9   9   4      257.07      253.58     33.47 o 
  -1  10   4      232.19      333.21     42.85 o 
   0  10   4       94.04      118.88     29.62 o 
   1  10   4      403.43      464.34     41.42 o 
   2  10   4      629.72      697.90     35.91 o 
   3  10   4       12.70       14.31     13.53 o 
   4  10   4       44.97       81.27     31.25 o 
   6  10   4       76.73      135.28     26.71 o 
   7  10   4       61.73      114.41     26.37 o 
   8  10   4       13.96       20.92     20.72 o 
   9  10   4       70.11       12.82     30.70 o 
   2  11   4      299.77      300.30     29.64 o 
   3  11   4       10.27       34.15     22.15 o 
   6  11   4      103.98       69.90     36.66 o 
   7  11   4       19.68       35.52     24.22 o 
  -4  -9   5       24.65       23.48     33.23 o 
  -3  -9   5       41.79       34.22     23.86 o 
  -2  -9   5       21.64       34.40     22.67 o 
  -1  -9   5      240.19      226.00     34.19 o 
   0  -9   5      394.29      336.21     39.40 o 
   1  -9   5        4.56       -1.94     19.52 o 
  -5  -8   5      106.13       61.93     24.39 o 
  -4  -8   5      370.38      414.26     41.76 o 
  -3  -8   5      332.14      326.93     37.86 o 
  -2  -8   5        1.65       11.48     18.20 o 
  -1  -8   5      286.01      220.75     34.59 o 
   0  -8   5      817.12      827.38     88.59 o 
   1  -8   5      466.66      457.01     40.89 o 
   2  -8   5       31.56       21.41     19.09 o 
   3  -8   5       98.94      101.67     22.82 o 
  -6  -7   5       25.63       18.86     39.46 o 
  -5  -7   5       12.72      -17.74     17.74 o 
  -4  -7   5       41.94       78.93     22.54 o 
  -3  -7   5      419.90      462.44     81.00 o 
  -2  -7   5       81.64       60.77     21.34 o 
  -1  -7   5      111.90      104.92     23.11 o 
   0  -7   5     1309.56     1438.56     80.19 o 
   1  -7   5      477.57      442.29     37.34 o 
   2  -7   5      504.82      421.31     66.19 o 
   3  -7   5      495.07      449.57     51.38 o 
   4  -7   5       12.23        3.15     16.59 o 
   5  -7   5       51.90       77.56     22.17 o 
  -7  -6   5      191.27      170.13     44.61 o 
  -6  -6   5       20.94       18.44     33.05 o 
  -5  -6   5      142.05       77.48     23.87 o 
  -4  -6   5      104.44       70.28     20.63 o 
  -3  -6   5      131.76       92.39     21.84 o 
  -2  -6   5      192.09      126.98     28.72 o 
  -1  -6   5      159.52      163.98     24.82 o 
   0  -6   5       12.69       31.03     16.35 o 
   1  -6   5        9.00        8.02     13.24 o 
   2  -6   5       57.64       47.25     16.53 o 
   3  -6   5      944.42      914.81     46.90 o 
   4  -6   5      204.61      174.61     25.00 o 
   5  -6   5       16.44       29.49     15.68 o 
   6  -6   5      446.10      452.15     34.15 o 
  -7  -5   5        0.90      -24.02     27.27 o 
  -6  -5   5       57.37       32.84     20.06 o 
  -5  -5   5       56.61       50.07     30.34 o 
  -4  -5   5      722.80      721.29     44.43 o 
  -3  -5   5      475.68      476.88     44.52 o 
  -2  -5   5       37.88       11.11     13.34 o 
  -1  -5   5       72.22       81.86     17.94 o 
   0  -5   5       10.04       -1.92     15.53 o 
   1  -5   5      144.22      136.14     20.75 o 
   2  -5   5       23.49      -11.66     11.68 o 
   3  -5   5      154.15      167.76     24.23 o 
   4  -5   5      535.76      559.28     30.80 o 
   5  -5   5       88.22       67.89     16.15 o 
   6  -5   5       47.48       40.62     15.91 o 
   7  -5   5      218.20      126.97     37.93 o 
  -8  -4   5      114.35      130.58     47.14 o 
  -7  -4   5       81.78       61.41     36.66 o 
  -6  -4   5       14.83       33.41     28.54 o 
  -5  -4   5       21.78        9.69     15.26 o 
  -4  -4   5     1375.98     1388.27     51.79 o 
  -3  -4   5      375.09      379.37     30.20 o 
  -2  -4   5      285.94      250.51     64.93 o 
  -1  -4   5       23.44       27.02      9.47 o 
   0  -4   5      221.70      226.74     21.91 o 
   1  -4   5      840.69      818.98     45.33 o 
   2  -4   5     1348.19     1429.58     85.43 o 
   3  -4   5      159.87      134.64     20.13 o 
   4  -4   5      354.30      337.84     28.89 o 
   5  -4   5       26.07       25.84     12.11 o 
   6  -4   5       27.43       22.52     16.55 o 
   7  -4   5        1.78       15.71     21.13 o 
   8  -4   5       30.09       18.78     29.44 o 
  -8  -3   5       18.33       18.06     35.94 o 
  -7  -3   5      137.34      151.53     41.90 o 
  -6  -3   5       24.77       84.89     31.79 o 
  -5  -3   5       15.74      -17.70     17.70 o 
  -4  -3   5     1119.55     1086.84     65.38 o 
  -3  -3   5     1071.46     1117.95     42.37 o 
  -2  -3   5     2047.07     2140.39     55.17 o 
  -1  -3   5      965.89      963.27     27.11 o 
   0  -3   5      867.19      843.20     38.50 o 
   1  -3   5       36.86       26.46     10.11 o 
   2  -3   5     4640.39     4617.83    106.64 o 
   3  -3   5      778.07      814.06     34.73 o 
   4  -3   5      340.54      325.38     26.07 o 
   5  -3   5      141.82       90.62     14.65 o 
   6  -3   5        3.64        1.42     18.42 o 
   7  -3   5       10.02        2.53     19.33 o 
   8  -3   5      210.68      149.00     37.75 o 
   9  -3   5        6.04        0.36     27.09 o 
  -8  -2   5       48.39       61.52     23.47 o 
  -7  -2   5        0.34       16.43     17.97 o 
  -6  -2   5        4.49        0.12     14.29 o 
  -5  -2   5       60.29       36.41     15.17 o 
  -4  -2   5       14.31       19.19     13.03 o 
  -3  -2   5      455.48      476.54     27.44 o 
  -2  -2   5      119.45      127.59     14.24 o 
  -1  -2   5     1313.89     1283.83     29.21 o 
   0  -2   5      416.78      370.97     16.99 o 
   1  -2   5      365.84      434.55     15.20 o 
   2  -2   5      230.43      190.11     15.44 o 
   3  -2   5     1371.54     1324.76     20.90 o 
   4  -2   5      539.40      517.82     26.48 o 
   5  -2   5        2.87        2.54      6.52 o 
   6  -2   5       81.77       79.35     15.84 o 
   7  -2   5       25.86       14.25     12.28 o 
   8  -2   5      493.93      497.89     35.53 o 
   9  -2   5       43.46       25.03     24.11 o 
  -8  -1   5      105.87      124.49     28.67 o 
  -7  -1   5       59.29       71.74     22.25 o 
  -6  -1   5        4.40       11.49     20.86 o 
  -5  -1   5       44.17       57.43     27.81 o 
  -4  -1   5       69.10       64.12     26.19 o 
  -3  -1   5        3.28        6.16      9.66 o 
  -2  -1   5       68.84       80.37     14.18 o 
  -1  -1   5       19.13        9.05      6.16 o 
   0  -1   5      162.34      158.90      9.29 o 
   1  -1   5      124.50      117.97      6.90 o 
   2  -1   5        4.46       13.94      5.14 o 
   3  -1   5     3774.24     3792.91     42.06 o 
   4  -1   5     1289.94     1264.68     35.31 o 
   5  -1   5      209.89      194.04     13.56 o 
   6  -1   5      135.76      107.86     16.82 o 
   7  -1   5        4.98        3.70     10.79 o 
   8  -1   5       72.28      101.34     20.39 o 
   9  -1   5      772.59      784.00     45.65 o 
  10  -1   5      129.89       91.87     48.13 o 
  -8   0   5       90.17       59.48     32.60 o 
  -7   0   5      144.49      191.01     31.28 o 
  -6   0   5       67.59       62.31     34.68 o 
  -5   0   5        7.08       -6.14     21.49 o 
  -4   0   5      286.85      291.68     39.73 o 
  -3   0   5      180.39      235.81     23.75 o 
  -2   0   5      338.07      321.17     15.27 o 
  -1   0   5      213.80      236.35     13.01 o 
   0   0   5      278.61      282.83     11.53 o 
   1   0   5     1424.13     1462.03     22.50 o 
   2   0   5      147.42      142.46      8.55 o 
   3   0   5      287.97      293.75     10.40 o 
   4   0   5      869.70      865.53     26.93 o 
   5   0   5     1343.02     1303.12     39.25 o 
   6   0   5     2390.71     2411.88     46.59 o 
   7   0   5     2180.59     2043.51     57.28 o 
   8   0   5      165.97      213.65     75.40 o 
   9   0   5      820.49      843.49     58.07 o 
  10   0   5      533.73      617.51     68.54 o 
  -7   1   5      365.83      388.63     62.22 o 
  -6   1   5      122.84      132.39     39.01 o 
  -5   1   5      278.32      243.64     41.90 o 
  -4   1   5      280.55      279.64     23.30 o 
  -3   1   5      276.73      293.30     22.00 o 
  -2   1   5     1718.40     1887.35     46.19 o 
  -1   1   5     4642.60     4604.81     44.50 o 
   0   1   5     4246.81     4460.76     43.24 o 
   1   1   5      338.62      326.48     12.01 o 
   2   1   5      204.60      181.33     13.28 o 
   3   1   5      283.98      358.67     13.17 o 
   4   1   5       98.97       74.52     11.43 o 
   5   1   5      203.78      214.24     14.78 o 
   6   1   5      151.47      151.94     14.32 o 
   7   1   5      942.74      880.70     39.64 o 
   8   1   5       68.56       47.26     14.90 o 
   9   1   5      135.69      135.89     23.80 o 
  10   1   5      478.17      457.82     38.48 o 
  11   1   5      319.74      339.40    101.77 o 
  -7   2   5      112.40      138.35     46.42 o 
  -6   2   5       78.69      110.35     38.29 o 
  -5   2   5      229.62      259.72     44.07 o 
  -4   2   5      445.59      431.57     43.62 o 
  -3   2   5      408.46      344.71     25.04 o 
  -2   2   5       25.32       31.18     11.92 o 
  -1   2   5     6328.98     6223.15     70.14 o 
   0   2   5     1123.33     1114.06     19.11 o 
   1   2   5      997.34      936.10     18.52 o 
   2   2   5      162.29      128.41      7.56 o 
   3   2   5     1807.89     1818.38     27.85 o 
   4   2   5     1149.12     1119.90     32.37 o 
   5   2   5     3740.89     3764.15     52.70 o 
   6   2   5       29.21       13.97      7.82 o 
   7   2   5      433.01      444.60     21.98 o 
   8   2   5       11.86       18.13     17.88 o 
   9   2   5        4.64       10.74     13.16 o 
  10   2   5        3.33      -11.88     11.88 o 
  11   2   5        3.80      -10.81     21.67 o 
  -7   3   5       16.14       29.62     35.94 o 
  -6   3   5       20.16       61.05     36.12 o 
  -5   3   5       10.23       29.93     19.23 o 
  -4   3   5      190.10      190.88     23.17 o 
  -3   3   5        9.35        8.44     11.46 o 
  -2   3   5      285.63      270.45     27.72 o 
  -1   3   5      863.44      896.68     27.31 o 
   0   3   5     2975.83     2762.87     44.46 o 
   1   3   5      204.62      176.61      9.37 o 
   2   3   5      159.13      122.71      7.73 o 
   3   3   5     1308.75     1279.20     26.24 o 
   4   3   5      106.13      188.08     13.04 o 
   5   3   5     4291.59     4066.03     57.29 o 
   6   3   5     1040.14     1025.17     35.04 o 
   7   3   5       54.36       40.18     10.46 o 
   8   3   5        9.72       30.44     12.45 o 
   9   3   5      295.91      292.33     31.97 o 
  10   3   5       10.41       11.95     13.76 o 
  11   3   5      213.89      240.20     34.00 o 
  -6   4   5       47.75      102.04     42.62 o 
  -5   4   5       34.41       31.47     19.51 o 
  -4   4   5        0.55        7.24     15.44 o 
  -3   4   5        6.54        4.40     12.53 o 
  -2   4   5      351.45      323.03     26.55 o 
  -1   4   5       75.74       65.58     11.38 o 
   0   4   5     1135.90     1062.14     29.32 o 
   1   4   5       95.01       75.89     10.77 o 
   2   4   5      472.37      450.11     13.43 o 
   3   4   5     1136.40     1199.20     20.26 o 
   4   4   5       70.58       49.40      8.37 o 
   5   4   5      985.61      990.32     40.41 o 
   6   4   5     4937.99     4962.10     64.23 o 
   7   4   5      688.99      625.69     24.35 o 
   8   4   5      326.09      366.91     31.70 o 
   9   4   5      770.81      705.44     42.52 o 
  10   4   5       40.21       44.79     41.36 o 
  11   4   5      434.63      342.13     37.45 o 
  -5   5   5      258.02      246.92     31.97 o 
  -4   5   5       55.69       56.53     30.52 o 
  -3   5   5       61.34       33.05     25.83 o 
  -2   5   5      438.24      476.16     32.31 o 
  -1   5   5      382.16      308.33     30.97 o 
   0   5   5       30.53       38.35     10.24 o 
   1   5   5      225.13      258.58     14.65 o 
   2   5   5        1.88        5.10      4.85 o 
   3   5   5      372.38      357.98     11.87 o 
   4   5   5        0.92        0.41      6.53 o 
   5   5   5       65.46       60.88      9.86 o 
   6   5   5     2611.14     2745.56     69.87 o 
   7   5   5      844.70      892.14     38.70 o 
   8   5   5      114.64       98.67     19.53 o 
   9   5   5      108.51      125.02     22.86 o 
  10   5   5        3.21       11.21     16.16 o 
  11   5   5      120.54      153.09     49.49 o 
  -5   6   5      313.49      365.55     62.13 o 
  -4   6   5      310.52      343.16     55.81 o 
  -3   6   5       24.28       24.74     25.47 o 
  -2   6   5      134.47      138.53     34.68 o 
  -1   6   5      393.45      403.61     30.51 o 
   0   6   5       12.08        6.16      8.64 o 
   1   6   5     1268.11     1179.83     26.16 o 
   2   6   5       18.59       17.24      5.73 o 
   3   6   5      200.13      200.87     10.50 o 
   4   6   5       89.64       73.52     11.36 o 
   5   6   5      724.13      768.92     25.48 o 
   6   6   5      121.41      114.96     13.36 o 
   7   6   5        0.76       -8.10     10.08 o 
   8   6   5       55.83       60.68     16.73 o 
   9   6   5      260.21      300.82     35.22 o 
  10   6   5       42.64       15.77     16.20 o 
  11   6   5        1.27      -12.07     18.01 o 
  -4   7   5      395.46      567.66     69.35 o 
  -3   7   5       41.21       53.28     30.88 o 
  -2   7   5      107.04       72.97     31.25 o 
  -1   7   5      213.53      228.85     29.68 o 
   0   7   5       15.53        1.02      9.05 o 
   1   7   5      424.53      424.16     19.68 o 
   2   7   5     1040.17     1035.34     24.93 o 
   3   7   5      104.71       88.65      8.23 o 
   4   7   5       10.28        2.96      8.26 o 
   5   7   5      313.94      302.32     19.48 o 
   6   7   5      337.15      292.88     26.49 o 
   7   7   5        0.69        1.95     14.09 o 
   8   7   5       13.28       -1.64     13.24 o 
   9   7   5      114.69      153.53     33.05 o 
  10   7   5       30.51       51.63     20.39 o 
  11   7   5       50.91       29.98     27.45 o 
  -3   8   5       68.20       17.88     33.23 o 
  -2   8   5        2.59        7.22     26.55 o 
  -1   8   5       18.71       20.10     23.93 o 
   0   8   5        1.27       -6.44     10.05 o 
   1   8   5       36.32       29.02     10.93 o 
   2   8   5     1640.88     1678.81     37.99 o 
   3   8   5      167.49      176.82     15.18 o 
   4   8   5      128.53      139.46     13.99 o 
   5   8   5      337.17      329.02     22.94 o 
   6   8   5      122.75      135.60     23.75 o 
   7   8   5      142.66      122.99     21.78 o 
   8   8   5      977.14     1025.29     47.84 o 
   9   8   5       41.16       60.54     21.52 o 
  10   8   5      133.95       84.08     24.95 o 
  -2   9   5       10.20       50.57     36.30 o 
  -1   9   5       99.61      103.96     45.42 o 
   0   9   5        1.43       -8.56     15.56 o 
   1   9   5        2.43       15.61     11.32 o 
   2   9   5      521.40      538.40     28.75 o 
   3   9   5      852.90      864.93     28.56 o 
   4   9   5      307.89      310.60     50.21 o 
   5   9   5      458.83      478.60     28.13 o 
   6   9   5      186.71      164.77     20.93 o 
   7   9   5      259.63      271.06     36.77 o 
   8   9   5     1286.34     1397.41     68.45 o 
   9   9   5      235.58      269.23     33.54 o 
  10   9   5        4.22        8.67     24.92 o 
   0  10   5        7.95       23.54     17.66 o 
   1  10   5      118.79      125.59     21.96 o 
   2  10   5      114.45      125.26     20.31 o 
   3  10   5      295.50      291.56     32.47 o 
   6  10   5       55.43       40.70     20.70 o 
   7  10   5       74.69       84.48     23.78 o 
   8  10   5      488.32      497.41     96.54 o 
   9  10   5      326.72      251.35     36.00 o 
   2  11   5       50.69       43.64     18.98 o 
   3  11   5        0.56        5.63     17.38 o 
   7  11   5       25.21       24.22     26.01 o 
  -4  -8   6      268.65      205.51     40.55 o 
  -3  -8   6       15.23       27.43     29.98 o 
  -2  -8   6        8.38       -0.97     19.72 o 
  -1  -8   6        4.10       -4.38     17.76 o 
   0  -8   6       59.64       66.68     60.78 o 
   1  -8   6       10.68       22.86     20.00 o 
   2  -8   6       58.15       39.55     22.50 o 
  -5  -7   6       86.27      101.39     28.39 o 
  -4  -7   6      186.28      176.97     44.25 o 
  -3  -7   6      183.93      177.63     33.05 o 
  -2  -7   6      117.53      120.22     26.11 o 
  -1  -7   6      170.16      201.90     29.50 o 
   0  -7   6       31.48       20.36     17.61 o 
   1  -7   6        1.51       -1.79     15.85 o 
   2  -7   6      218.09      255.58     55.00 o 
   3  -7   6        0.42        0.08     17.84 o 
   4  -7   6      346.71      372.41     47.64 o 
  -6  -6   6      154.56      220.52     51.65 o 
  -5  -6   6       82.60       99.11     26.27 o 
  -4  -6   6       72.55       61.45     22.41 o 
  -3  -6   6      188.89      201.36     51.65 o 
  -2  -6   6      218.51      220.49     29.01 o 
  -1  -6   6      697.84      746.33     44.36 o 
   0  -6   6        3.60        9.78     15.13 o 
   1  -6   6        8.36        2.99     15.30 o 
   2  -6   6       60.50       40.01     18.20 o 
   3  -6   6      286.26      305.96     64.12 o 
   4  -6   6        5.31        8.32     16.98 o 
   5  -6   6        0.83        4.02     15.57 o 
   6  -6   6       14.57      -28.90     28.90 o 
  -7  -5   6        3.75        6.32     30.34 o 
  -6  -5   6       77.96       95.90     37.57 o 
  -5  -5   6        0.71       -3.25     34.50 o 
  -4  -5   6       49.67       52.18     19.57 o 
  -3  -5   6        8.78       17.17     16.62 o 
  -2  -5   6       24.93       25.64     15.57 o 
  -1  -5   6      779.50      718.49     39.61 o 
   0  -5   6      748.44      658.64     38.51 o 
   1  -5   6      103.35       77.91     18.11 o 
   2  -5   6      261.03      207.32     36.75 o 
   3  -5   6      404.84      459.95     35.50 o 
   4  -5   6       96.99       71.10     35.31 o 
   5  -5   6      323.81      327.84     40.88 o 
   6  -5   6       28.73       35.94     31.97 o 
   7  -5   6        0.21        4.52     29.26 o 
  -7  -4   6       65.80       51.29     34.86 o 
  -6  -4   6       22.08       12.28     30.70 o 
  -5  -4   6       11.37       29.98     24.74 o 
  -4  -4   6        8.09       16.02     15.81 o 
  -3  -4   6       11.72       14.24     14.09 o 
  -2  -4   6      103.86       79.78     18.29 o 
  -1  -4   6        9.84       16.72     13.42 o 
   0  -4   6     1785.03     1850.40     42.65 o 
   1  -4   6      306.62      242.67     24.67 o 
   2  -4   6      381.62      343.41     94.10 o 
   3  -4   6      293.73      305.28     27.77 o 
   4  -4   6      513.95      565.36     43.80 o 
   5  -4   6     1114.79     1135.24     40.67 o 
   6  -4   6     1435.04     1416.34     84.34 o 
   7  -4   6        8.93       -4.88     22.58 o 
   8  -4   6        9.05       37.57     31.79 o 
  -7  -3   6      120.51      110.71     41.90 o 
  -6  -3   6       70.62      114.33     37.93 o 
  -5  -3   6       55.59       43.17     27.63 o 
  -4  -3   6       27.72       81.64     27.99 o 
  -3  -3   6        0.90      -10.48     16.25 o 
  -2  -3   6      133.61      146.88     20.26 o 
  -1  -3   6      424.24      425.12     21.26 o 
   0  -3   6      359.29      390.54     20.62 o 
   1  -3   6     1225.35     1173.57     32.51 o 
   2  -3   6      173.70      205.62     18.58 o 
   3  -3   6       76.04      103.25     20.23 o 
   4  -3   6      106.93       90.81     18.35 o 
   5  -3   6      360.39      367.34     23.67 o 
   6  -3   6     1966.30     1821.99     91.03 o 
   7  -3   6      316.86      250.51     42.08 o 
   8  -3   6        3.62      -15.89     20.05 o 
  -7  -2   6       84.02       81.64     41.72 o 
  -6  -2   6      252.41      291.87     50.03 o 
  -5  -2   6      349.20      456.94     52.20 o 
  -4  -2   6      230.12      238.59     38.29 o 
  -3  -2   6       32.78       43.66     23.21 o 
  -2  -2   6      250.55      270.56     23.12 o 
  -1  -2   6     1082.70     1073.07     32.11 o 
   0  -2   6      283.75      302.80     17.68 o 
   1  -2   6      126.32      118.52     12.96 o 
   2  -2   6      117.16      109.58     12.59 o 
   3  -2   6       20.82       15.67      8.73 o 
   4  -2   6        0.16        2.33      7.96 o 
   5  -2   6       13.12        7.71     12.44 o 
   6  -2   6      438.38      461.74     29.98 o 
   7  -2   6      918.42      937.55     41.78 o 
   8  -2   6       31.13       43.31     17.83 o 
   9  -2   6       48.78       29.26     26.91 o 
  -7  -1   6       12.05       22.28     20.41 o 
  -6  -1   6       25.47       23.28     18.09 o 
  -5  -1   6       25.00      -19.51     21.85 o 
  -4  -1   6      455.00      493.43     50.03 o 
  -3  -1   6        1.84        7.59     18.24 o 
  -2  -1   6      539.52      529.63     21.06 o 
  -1  -1   6      755.91      803.67     24.76 o 
   0  -1   6     1437.27     1415.29     40.88 o 
   1  -1   6      118.02      122.87      8.01 o 
   2  -1   6      463.36      466.50     15.50 o 
   3  -1   6       31.67       39.64      7.35 o 
   4  -1   6      197.23      209.36     10.82 o 
   5  -1   6      731.46      736.65     26.16 o 
   6  -1   6      122.40      128.29     18.13 o 
   7  -1   6      305.12      317.56     27.51 o 
   8  -1   6      129.70      160.60     26.28 o 
   9  -1   6        4.17       13.98     16.62 o 
  10  -1   6        1.66      -10.10     18.14 o 
  -7   0   6        0.07        0.26     23.30 o 
  -6   0   6        0.29       -5.96     29.80 o 
  -5   0   6        0.36      -23.66     24.56 o 
  -4   0   6      398.01      432.74     49.13 o 
  -3   0   6      349.30      362.41     24.99 o 
  -2   0   6        3.24        3.08      9.96 o 
  -1   0   6       16.58        7.04      6.90 o 
   0   0   6      413.04      375.22     17.18 o 
   1   0   6      189.26      174.50      9.58 o 
   2   0   6     5678.80     5823.92     47.69 o 
   3   0   6      751.34      816.00     20.63 o 
   4   0   6      335.89      325.66     14.09 o 
   5   0   6      927.40      886.28     27.51 o 
   6   0   6     2383.43     2325.14     46.68 o 
   7   0   6        9.92       18.98     12.24 o 
   8   0   6       72.67       72.29     18.38 o 
   9   0   6        3.10       11.70     14.76 o 
  10   0   6        3.74       11.43     15.74 o 
  -7   1   6       18.21      -15.63     17.61 o 
  -6   1   6        2.83      -26.01     26.01 o 
  -5   1   6      146.28      150.99     39.19 o 
  -4   1   6       86.68       55.99     29.62 o 
  -3   1   6      814.46      879.59     63.03 o 
  -2   1   6       33.52       33.39     23.75 o 
  -1   1   6      904.42      889.02     26.52 o 
   0   1   6      785.78      784.06     19.23 o 
   1   1   6     1038.46      966.90     35.48 o 
   2   1   6     1967.72     2009.82     26.15 o 
   3   1   6     5480.42     5886.70     53.52 o 
   4   1   6       12.61       17.92      7.45 o 
   5   1   6      556.68      528.97     21.64 o 
   6   1   6     2376.02     2436.02     46.69 o 
   7   1   6      255.08      271.36     24.07 o 
   8   1   6      321.76      401.10     31.85 o 
   9   1   6      107.36      137.81     23.11 o 
  10   1   6        6.27        2.66     15.16 o 
  11   1   6       31.97       33.59     29.08 o 
  -6   2   6       96.65      103.13     40.64 o 
  -5   2   6      378.68      445.75     55.99 o 
  -4   2   6      235.93      272.31     30.88 o 
  -3   2   6      139.38      124.91     19.30 o 
  -2   2   6       19.88       -4.69     10.69 o 
  -1   2   6       56.54       57.40     10.56 o 
   0   2   6      121.08      121.10     12.39 o 
   1   2   6       97.97       87.65      8.47 o 
   2   2   6       13.10        8.88      4.72 o 
   3   2   6     6105.04     6268.34     63.35 o 
   4   2   6      442.50      478.60     38.39 o 
   5   2   6       71.12       57.61     10.19 o 
   6   2   6      331.67      337.68     33.35 o 
   7   2   6      323.13      344.41     21.23 o 
   8   2   6      108.05      119.06     15.47 o 
   9   2   6     1045.28     1036.07     47.53 o 
  10   2   6       53.58       64.33     20.34 o 
  11   2   6        8.64       -2.97     16.35 o 
  -6   3   6        5.31       28.18     35.22 o 
  -5   3   6      455.10      502.10     60.32 o 
  -4   3   6      639.89      634.34     36.36 o 
  -3   3   6      163.52      140.52     21.21 o 
  -2   3   6      307.87      285.44     24.50 o 
  -1   3   6       69.40       72.50     12.92 o 
   0   3   6       10.89        8.29      7.39 o 
   1   3   6      769.95      681.02     17.57 o 
   2   3   6     1017.96     1121.72     22.37 o 
   3   3   6      422.53      410.94     13.06 o 
   4   3   6      280.93      266.95     15.79 o 
   5   3   6       19.12       27.34      8.64 o 
   6   3   6        1.52       -0.06      7.57 o 
   7   3   6        3.31        3.65      7.95 o 
   8   3   6       74.27       96.35     14.35 o 
   9   3   6     1641.88     1615.66     57.81 o 
  10   3   6      132.94      127.49     24.74 o 
  11   3   6       16.51       19.16     18.17 o 
  -5   4   6       65.06       92.96     26.55 o 
  -4   4   6      105.83       90.71     20.58 o 
  -3   4   6       30.34       25.97     18.78 o 
  -2   4   6      154.13      171.51     22.32 o 
  -1   4   6      522.04      497.33     24.82 o 
   0   4   6      262.21      257.86     18.01 o 
   1   4   6      596.49      562.90     22.16 o 
   2   4   6     2000.71     2129.02     29.06 o 
   3   4   6       14.79       13.81      5.40 o 
   4   4   6        4.94        2.65      6.55 o 
   5   4   6        2.22        0.45      7.06 o 
   6   4   6       59.37       71.73     11.76 o 
   7   4   6      133.55      111.71     14.42 o 
   8   4   6       13.54       19.38     12.42 o 
   9   4   6     1344.39     1357.32     91.75 o 
  10   4   6      549.49      515.42     40.21 o 
  11   4   6        6.78       18.11     17.39 o 
  -5   5   6        0.16        0.71     18.17 o 
  -4   5   6       50.57       60.57     19.81 o 
  -3   5   6       37.97       26.79     15.98 o 
  -2   5   6       72.04       73.91     18.43 o 
  -1   5   6     1642.31     1645.89     81.91 o 
   0   5   6        3.42       10.42      9.04 o 
   1   5   6     1182.53     1162.43     29.80 o 
   2   5   6     3560.41     3538.93     47.34 o 
   3   5   6     2173.98     2200.78     30.83 o 
   4   5   6       17.38        3.15      7.20 o 
   5   5   6     1140.49     1134.55     30.77 o 
   6   5   6      257.65      217.75     17.30 o 
   7   5   6      352.93      347.70     21.11 o 
   8   5   6      716.25      726.86     38.30 o 
   9   5   6       21.05        3.89     14.00 o 
  10   5   6      356.32      421.03     64.75 o 
  11   5   6        6.10        6.41     18.54 o 
  -4   6   6        0.09       -6.60     16.87 o 
  -3   6   6        2.84      -12.39     14.25 o 
  -2   6   6      157.72      150.63     35.49 o 
  -1   6   6      772.89      674.20     38.87 o 
   0   6   6      521.86      467.26     25.82 o 
   1   6   6        1.27        3.71      8.89 o 
   2   6   6     1005.47      985.26     23.66 o 
   3   6   6      926.73      916.73     21.75 o 
   4   6   6      704.27      731.42     46.45 o 
   5   6   6     3967.36     3844.37    109.38 o 
   6   6   6      665.39      711.70     28.50 o 
   7   6   6      219.68      206.47     24.16 o 
   8   6   6      756.08      785.02     85.16 o 
   9   6   6      410.55      431.59     47.23 o 
  10   6   6       57.82       42.37     18.96 o 
  11   6   6       83.56       66.11     23.51 o 
  -3   7   6      178.97      188.94     53.28 o 
  -2   7   6      173.64      166.60     26.65 o 
  -1   7   6       18.45       13.06     15.74 o 
   0   7   6       37.45        2.18     13.62 o 
   1   7   6        8.85       -7.06      8.95 o 
   2   7   6      385.01      354.41     19.13 o 
   3   7   6        2.01        5.01      8.90 o 
   4   7   6      122.26       95.37     26.14 o 
   5   7   6      385.80      354.58     21.72 o 
   6   7   6      405.17      377.66     22.22 o 
   7   7   6      214.04      227.87     67.01 o 
   8   7   6      336.62      368.73     33.08 o 
   9   7   6      726.02      739.21     45.76 o 
  10   7   6      336.14      329.51     36.89 o 
  11   7   6      222.06      245.27     49.31 o 
  -2   8   6      207.30      277.44     36.03 o 
  -1   8   6        5.23       15.45     17.58 o 
   0   8   6       13.42       18.38     13.14 o 
   1   8   6       30.27       25.23     11.49 o 
   2   8   6        2.06        3.04      9.66 o 
   3   8   6      490.62      467.41     39.38 o 
   4   8   6      357.62      367.46     28.98 o 
   5   8   6      278.11      278.01     21.14 o 
   6   8   6     1011.60      987.46     43.53 o 
   7   8   6       14.31        7.00     15.23 o 
   8   8   6      125.91       94.59     21.90 o 
   9   8   6       75.82       75.97     22.35 o 
  10   8   6      135.09      114.66     27.26 o 
  -1   9   6      316.80      324.91     44.43 o 
   0   9   6       62.13       43.15     19.66 o 
   1   9   6      151.69      186.73     19.64 o 
   2   9   6       11.52       16.31     11.40 o 
   3   9   6       82.29       59.13     18.13 o 
   4   9   6      672.55      677.34     48.67 o 
   5   9   6       37.99       48.15     16.97 o 
   6   9   6      141.95      126.02     18.60 o 
   7   9   6       13.62       12.43     16.82 o 
   8   9   6       10.04       23.12     22.85 o 
   9   9   6       24.39       36.68     20.75 o 
  10   9   6       10.93       17.89     19.02 o 
   0  10   6      184.59      190.70     34.42 o 
   1  10   6      118.92      100.71     18.14 o 
   2  10   6      319.26      329.12     29.67 o 
   3  10   6       38.63       66.77     20.07 o 
   4  10   6      739.85      709.81     89.85 o 
   5  10   6      540.43      418.83     49.13 o 
   6  10   6       65.29       33.69     19.15 o 
   7  10   6       25.72       31.30     15.60 o 
   8  10   6       35.61       42.85     22.28 o 
   9  10   6        1.20       -4.29     18.87 o 
   3  11   6        1.12      -21.13     21.13 o 
   4  11   6       69.90       53.46     29.08 o 
  -2  -8   7       54.63       36.84     32.51 o 
  -1  -8   7      359.38      439.24     61.95 o 
   0  -8   7      374.12      396.26     58.16 o 
   1  -8   7        6.77       -7.77     27.99 o 
  -4  -7   7        7.66       16.33     23.75 o 
  -3  -7   7        1.69       -5.94     17.66 o 
  -2  -7   7       24.60       -5.39     18.61 o 
  -1  -7   7      323.36      328.37     38.02 o 
   0  -7   7     1109.47     1254.16     81.09 o 
   1  -7   7      125.59      114.74     26.47 o 
   2  -7   7        7.64       28.88     21.20 o 
   3  -7   7       15.94       28.59     21.38 o 
  -5  -6   7        5.55       15.89     29.80 o 
  -4  -6   7       18.16        8.13     20.61 o 
  -3  -6   7       52.01       42.38     33.68 o 
  -2  -6   7       71.54       67.13     22.63 o 
  -1  -6   7      174.67      166.06     39.10 o 
   0  -6   7      125.84       99.37     22.99 o 
   1  -6   7       11.19       28.16     17.69 o 
   2  -6   7        1.14       13.81     17.24 o 
   3  -6   7       41.69       56.07     21.26 o 
   4  -6   7       49.43       36.83     20.95 o 
   5  -6   7      125.39      137.81     43.89 o 
  -6  -5   7       28.52       -2.53     31.61 o 
  -5  -5   7       12.73       17.52     32.15 o 
  -4  -5   7       38.04       47.86     38.38 o 
  -3  -5   7       32.09       19.04     20.41 o 
  -2  -5   7        2.67       27.85     18.00 o 
  -1  -5   7       87.55       63.02     18.73 o 
   0  -5   7        0.14        2.73     14.28 o 
   1  -5   7      329.73      333.56     31.63 o 
   2  -5   7       96.93       56.23     18.19 o 
   3  -5   7       77.65       84.34     32.78 o 
   4  -5   7        0.61      -11.34     14.90 o 
   5  -5   7       80.94       60.50     30.88 o 
   6  -5   7      386.48      315.34     56.53 o 
  -6  -4   7       13.03       19.87     33.59 o 
  -5  -4   7      206.79      247.07     46.60 o 
  -4  -4   7      364.86      372.96     50.21 o 
  -3  -4   7        8.28        8.32     14.92 o 
  -2  -4   7       16.83       14.21     14.60 o 
  -1  -4   7       71.30       96.48     20.63 o 
   0  -4   7     1166.82     1083.34     35.07 o 
   1  -4   7      315.32      338.40     22.98 o 
   2  -4   7      101.70      105.50     61.14 o 
   3  -4   7      239.00      272.01     27.46 o 
   4  -4   7       13.35      -13.75     33.14 o 
   5  -4   7       19.68       36.84     27.81 o 
   6  -4   7        0.21       -2.17     26.01 o 
   7  -4   7      640.55      514.02     61.59 o 
  -6  -3   7        9.71      -27.27     27.27 o 
  -5  -3   7       65.29       57.98     32.51 o 
  -4  -3   7      953.75     1018.28     72.24 o 
  -3  -3   7      868.37      855.91     61.95 o 
  -2  -3   7       37.56       27.95     15.40 o 
  -1  -3   7      357.02      398.18     29.94 o 
   0  -3   7      953.60     1015.01     32.40 o 
   1  -3   7     2482.24     2473.28     49.42 o 
   2  -3   7     1517.85     1524.60     39.82 o 
   3  -3   7       89.01       90.12     14.35 o 
   4  -3   7        3.07      -11.17     11.17 o 
   5  -3   7      314.60      230.64     40.82 o 
   6  -3   7      639.64      592.40     59.96 o 
   7  -3   7        0.05       -2.35     23.48 o 
   8  -3   7        0.46        4.33     26.01 o 
  -6  -2   7       12.84       15.71     30.52 o 
  -5  -2   7      100.23       89.40     35.76 o 
  -4  -2   7      250.78      225.40     41.00 o 
  -3  -2   7      899.22      842.00     61.05 o 
  -2  -2   7       35.97       52.97     15.44 o 
  -1  -2   7       37.64       35.22     10.71 o 
   0  -2   7      263.80      256.72     18.33 o 
   1  -2   7      557.38      558.33     23.70 o 
   2  -2   7     1914.08     1815.45     53.16 o 
   3  -2   7     1045.40     1064.23     32.19 o 
   4  -2   7      161.79      161.73     27.73 o 
   5  -2   7      144.78      134.44     21.35 o 
   6  -2   7      690.94      614.80     56.89 o 
   7  -2   7      385.74      271.28     43.71 o 
   8  -2   7       83.36      105.11     32.69 o 
   9  -2   7       13.88       12.82     27.09 o 
  -6  -1   7       15.36       -0.36     29.44 o 
  -5  -1   7      200.13      218.36     43.89 o 
  -4  -1   7      123.86      131.66     35.22 o 
  -3  -1   7      177.53      108.55     31.43 o 
  -2  -1   7       11.48        0.72     18.42 o 
  -1  -1   7       32.91       21.14      9.21 o 
   0  -1   7        5.47        2.74      7.64 o 
   1  -1   7       34.56       40.07      6.64 o 
   2  -1   7      760.51      815.04     18.94 o 
   3  -1   7     4383.96     4532.12     65.51 o 
   4  -1   7       91.24       96.46     11.62 o 
   5  -1   7      198.77      177.95     16.59 o 
   6  -1   7      181.93      182.31     22.20 o 
   7  -1   7      250.47      249.25     62.04 o 
   8  -1   7      641.12      658.02     40.39 o 
   9  -1   7      505.88      549.42     68.27 o 
  -6   0   7        1.61       18.42     35.22 o 
  -5   0   7       89.99      114.33     37.39 o 
  -4   0   7      435.13      429.85     51.47 o 
  -3   0   7      308.82      320.94     42.99 o 
  -2   0   7       82.48       91.49     16.39 o 
  -1   0   7        5.61       -6.06     10.37 o 
   0   0   7        0.11        4.19      6.30 o 
   1   0   7      588.10      608.44     16.26 o 
   2   0   7      964.38     1002.13     20.26 o 
   3   0   7     1587.04     1532.83     28.33 o 
   4   0   7      697.12      722.03     34.54 o 
   5   0   7        2.36       -2.80      7.60 o 
   6   0   7      407.45      413.64     23.18 o 
   7   0   7     1199.00     1071.30     35.12 o 
   8   0   7      839.75      814.28     98.16 o 
   9   0   7     1455.73     1384.66     61.41 o 
  10   0   7       16.62        6.77     16.86 o 
  -6   1   7        6.98      -27.81     31.43 o 
  -5   1   7        7.02       40.82     32.51 o 
  -4   1   7      218.84      181.87     41.18 o 
  -3   1   7      609.75      689.03     35.97 o 
  -2   1   7      856.18      871.11     37.23 o 
  -1   1   7      557.77      522.53     28.38 o 
   0   1   7        5.51       11.77      7.80 o 
   1   1   7     1573.14     1506.57     37.90 o 
   2   1   7     1937.60     2023.00     28.52 o 
   3   1   7       47.78       75.35      7.89 o 
   4   1   7      433.20      430.49     20.30 o 
   5   1   7       21.08       16.83      8.97 o 
   6   1   7        1.26       22.19     11.66 o 
   7   1   7       26.54       29.01     10.84 o 
   8   1   7       18.70       16.49     10.94 o 
   9   1   7      888.35      828.98     43.64 o 
  10   1   7      559.98      498.92     39.90 o 
  -6   2   7        4.43      -26.19     33.41 o 
  -5   2   7       37.07       35.40     33.41 o 
  -4   2   7       42.75      110.17     34.32 o 
  -3   2   7       23.56       25.08     15.49 o 
  -2   2   7      959.39      969.00     40.51 o 
  -1   2   7     1505.99     1513.28     38.00 o 
   0   2   7        2.45        5.39      7.80 o 
   1   2   7        7.68       -3.23      5.47 o 
   2   2   7     2192.42     2103.25     29.64 o 
   3   2   7     1051.74     1012.45     19.86 o 
   4   2   7      496.94      486.96     20.97 o 
   5   2   7      497.64      534.57     23.47 o 
   6   2   7      551.49      597.57     47.66 o 
   7   2   7        6.31        5.82      9.06 o 
   8   2   7      270.64      312.07     22.75 o 
   9   2   7        7.98       33.52     24.02 o 
  10   2   7      304.28      291.78     32.88 o 
  11   2   7        2.98        5.53     16.55 o 
  -5   3   7        0.37       -3.61     29.26 o 
  -4   3   7       11.71       20.05     18.33 o 
  -3   3   7        0.33      -12.56     12.80 o 
  -2   3   7       25.68       27.02     14.30 o 
  -1   3   7     1940.95     1844.61     43.51 o 
   0   3   7      429.92      434.11     22.59 o 
   1   3   7      403.08      414.48     20.64 o 
   2   3   7      448.55      457.47     15.07 o 
   3   3   7      414.76      398.76     16.63 o 
   4   3   7     1146.47     1125.91     30.20 o 
   5   3   7     1742.71     1730.43     38.76 o 
   6   3   7       36.39       34.05     16.07 o 
   7   3   7      208.11      208.89     18.39 o 
   8   3   7     1301.69     1305.88     46.08 o 
   9   3   7      281.94      285.39     22.98 o 
  10   3   7       39.43       32.51     17.36 o 
  11   3   7        2.02      -14.47     14.47 o 
  -5   4   7        0.21       -1.44     33.23 o 
  -4   4   7        0.55       17.83     19.14 o 
  -3   4   7      116.13      107.43     21.71 o 
  -2   4   7      337.27      309.21     31.43 o 
  -1   4   7      446.82      420.76     29.97 o 
   0   4   7      645.66      612.01     26.76 o 
   1   4   7       18.43       10.43      8.62 o 
   2   4   7       94.97       81.31     10.05 o 
   3   4   7      326.06      338.42     17.15 o 
   4   4   7      465.74      472.07     18.33 o 
   5   4   7     4333.80     4413.33     63.42 o 
   6   4   7      770.01      794.14     28.06 o 
   7   4   7       83.53       89.35     14.29 o 
   8   4   7      850.36      874.10     32.09 o 
   9   4   7     1509.24     1489.42     56.35 o 
  10   4   7      254.71      292.50     51.20 o 
  11   4   7      246.10      261.27     34.91 o 
  -4   5   7       32.84       38.34     22.03 o 
  -3   5   7      119.55      130.00     24.86 o 
  -2   5   7      576.88      575.82     37.95 o 
  -1   5   7       47.04       51.52     16.79 o 
   0   5   7      242.83      249.03     28.69 o 
   1   5   7        6.50       -7.07      7.07 o 
   2   5   7        6.78       12.01      7.52 o 
   3   5   7       75.05       59.98     11.32 o 
   4   5   7        1.29        3.29      6.55 o 
   5   5   7     1775.87     1690.73     38.91 o 
   6   5   7     1981.61     1950.78     43.09 o 
   7   5   7       32.58       47.39     11.79 o 
   8   5   7       31.81       44.16     15.84 o 
   9   5   7      466.65      479.08     41.27 o 
  10   5   7      207.70      225.49     60.32 o 
  11   5   7      572.86      589.61     46.34 o 
  -3   6   7        2.14        4.91     17.84 o 
  -2   6   7      380.52      435.51     36.93 o 
  -1   6   7      202.42      265.57     32.42 o 
   0   6   7       84.49       86.82     22.79 o 
   1   6   7      316.16      284.10     21.49 o 
   2   6   7        3.35       12.90      9.74 o 
   3   6   7       56.78       79.26     15.96 o 
   4   6   7      560.78      565.11     24.69 o 
   5   6   7       26.41       36.40     10.66 o 
   6   6   7     1010.70     1030.53     32.83 o 
   7   6   7       56.02       36.67     11.82 o 
   8   6   7       25.51       59.60     17.43 o 
   9   6   7        8.12      -13.21     13.21 o 
  10   6   7       49.31       66.06     47.23 o 
  11   6   7      255.15      262.13     35.43 o 
  -3   7   7       41.42       46.86     22.12 o 
  -2   7   7      301.13      253.75     32.86 o 
  -1   7   7      732.16      705.57     43.64 o 
   0   7   7      434.66      497.65     29.86 o 
   1   7   7      861.65      818.76     33.11 o 
   2   7   7       39.17       40.26     11.98 o 
   3   7   7       96.65       59.26     16.39 o 
   4   7   7      910.97      939.15     45.15 o 
   5   7   7      826.09      811.30     29.53 o 
   6   7   7        5.38        5.79      9.75 o 
   7   7   7        5.90        2.81     13.03 o 
   8   7   7        0.18       -2.71     12.90 o 
   9   7   7        1.15        2.77     15.00 o 
  10   7   7       91.93       55.26     40.01 o 
  11   7   7       30.45       37.21     27.45 o 
  -2   8   7       66.11       76.19     25.03 o 
  -1   8   7       11.83       15.64     18.69 o 
   0   8   7       19.74        4.80     13.48 o 
   1   8   7      619.06      553.79     31.58 o 
   2   8   7      515.29      503.87     28.63 o 
   3   8   7        4.68        7.68     12.54 o 
   4   8   7       95.13      119.19     20.80 o 
   5   8   7     1194.11     1172.52     66.10 o 
   6   8   7      156.75      150.31     17.72 o 
   7   8   7      135.47      170.18     65.65 o 
   8   8   7       81.28       38.75     19.22 o 
   9   8   7        0.36        1.64     15.52 o 
  10   8   7       71.28       52.88     23.21 o 
   0   9   7        0.08        2.84     27.27 o 
   1   9   7       50.27       69.95     17.25 o 
   2   9   7      340.98      361.73     27.64 o 
   3   9   7        1.27        2.80     14.08 o 
   4   9   7        1.58        8.12     14.43 o 
   5   9   7      188.01      210.48     26.21 o 
   6   9   7      549.48      560.97     54.18 o 
   7   9   7      568.91      647.30     46.87 o 
   8   9   7      501.67      497.50     40.54 o 
   9   9   7       24.89       38.54     20.56 o 
  10   9   7        2.98       21.31     27.63 o 
   1  10   7       13.55      -11.36     15.06 o 
   2  10   7      204.69      125.41     25.37 o 
   3  10   7      154.31      108.19     42.17 o 
   4  10   7       61.13       51.46     29.35 o 
   5  10   7        3.12        9.66     15.67 o 
   6  10   7      152.84      203.37     40.82 o 
   7  10   7      360.82      395.90     52.38 o 
   8  10   7      831.33      846.10     51.44 o 
   9  10   7       76.88       86.68     26.38 o 
   4  11   7        0.11      -16.44     17.72 o 
   5  11   7        4.20       23.66     28.18 o 
   6  11   7       53.75       14.81     26.91 o 
   7  11   7        1.46       -8.13     26.73 o 
  -2  -7   8        4.60       -4.77     20.81 o 
  -1  -7   8      131.69      159.67     61.68 o 
   0  -7   8       48.63       52.67     25.08 o 
   1  -7   8        9.00       25.98     20.50 o 
   2  -7   8        8.92       28.18     31.97 o 
  -4  -6   8      246.95      336.66     58.70 o 
  -3  -6   8       96.06      138.78     28.70 o 
  -2  -6   8      136.96       98.97     31.79 o 
  -1  -6   8      234.97      243.88     33.13 o 
   0  -6   8      364.92      362.92     37.93 o 
   1  -6   8      204.71      209.19     31.19 o 
   2  -6   8      145.36      126.36     26.19 o 
   3  -6   8       55.73       40.95     20.61 o 
   4  -6   8       20.10        8.53     21.57 o 
  -5  -5   8       13.66       -6.50     32.69 o 
  -4  -5   8       87.48      143.95     43.17 o 
  -3  -5   8       95.26      152.90     29.16 o 
  -2  -5   8      108.99       76.52     22.54 o 
  -1  -5   8       66.80      118.10     25.50 o 
   0  -5   8      115.53      127.29     24.86 o 
   1  -5   8       21.42       26.02     16.86 o 
   2  -5   8      696.28      700.00     82.45 o 
   3  -5   8      277.02      275.68     31.56 o 
   4  -5   8      126.96      103.74     24.88 o 
   5  -5   8       65.42       81.82     37.21 o 
  -5  -4   8       66.24       68.27     38.83 o 
  -4  -4   8      131.70      123.00     40.46 o 
  -3  -4   8        1.15       -1.44     25.65 o 
  -2  -4   8        4.77       10.65     20.41 o 
  -1  -4   8       32.00       52.31     18.79 o 
   0  -4   8      134.17      136.18     23.09 o 
   1  -4   8        3.78        2.46     10.33 o 
   2  -4   8      317.85      312.03     23.98 o 
   3  -4   8      752.40      764.48     43.48 o 
   4  -4   8      166.37      180.19     48.85 o 
   5  -4   8      149.26      106.56     35.04 o 
   6  -4   8      576.24      544.54     64.84 o 
   7  -4   8       67.46       31.06     34.50 o 
  -5  -3   8       29.87       36.84     34.86 o 
  -4  -3   8      357.16      358.33     51.65 o 
  -3  -3   8       28.24        9.39     24.02 o 
  -2  -3   8       11.23        5.06     21.67 o 
  -1  -3   8        0.67       -5.69     13.13 o 
   0  -3   8      107.58      113.76     15.77 o 
   1  -3   8       10.94       -2.64     10.01 o 
   2  -3   8       43.90       29.42     19.76 o 
   3  -3   8      529.05      605.41     29.47 o 
   4  -3   8      230.33      233.16     28.28 o 
   5  -3   8      111.70      119.92     35.94 o 
   6  -3   8      661.82      645.86     65.02 o 
   7  -3   8       58.88       30.52     29.62 o 
   8  -3   8       17.92       12.10     29.08 o 
  -6  -2   8       22.14       -3.97     33.77 o 
  -5  -2   8       33.13       21.49     30.88 o 
  -4  -2   8      379.24      405.65     54.00 o 
  -3  -2   8      199.63      204.63     39.73 o 
  -2  -2   8      453.96      501.73     51.47 o 
  -1  -2   8      111.02      131.42     24.92 o 
   0  -2   8       14.01       16.44     10.57 o 
   1  -2   8        1.18        8.61      9.77 o 
   2  -2   8     1128.98     1134.04     38.52 o 
   3  -2   8        9.04       13.20     10.33 o 
   4  -2   8       24.71        7.77     13.82 o 
   5  -2   8       49.83       19.75     15.13 o 
   6  -2   8      306.78      262.06     46.06 o 
   7  -2   8       46.98        4.33     23.48 o 
   8  -2   8       91.75       73.51     35.76 o 
  -6  -1   8        2.87      -10.84     35.04 o 
  -5  -1   8        1.78      -17.88     27.27 o 
  -4  -1   8        7.37        7.59     26.19 o 
  -3  -1   8       14.62       13.37     25.47 o 
  -2  -1   8      400.22      455.14     47.68 o 
  -1  -1   8      708.43      780.63     35.67 o 
   0  -1   8        2.37       -1.40      8.57 o 
   1  -1   8      171.36      174.19     16.76 o 
   2  -1   8      467.69      504.89     23.83 o 
   3  -1   8       65.39       57.72     11.92 o 
   4  -1   8      221.19      288.90     26.75 o 
   5  -1   8        1.92       21.74     21.04 o 
   6  -1   8        0.14        2.54     13.02 o 
   7  -1   8       69.25       58.34     26.55 o 
   8  -1   8      315.68      296.02     49.49 o 
   9  -1   8       54.64       74.59     34.14 o 
  -5   0   8       25.11       13.91     32.33 o 
  -4   0   8       29.37       24.20     27.45 o 
  -3   0   8        5.71        4.52     24.56 o 
  -2   0   8       41.95       18.24     22.22 o 
  -1   0   8      839.78      912.30     64.21 o 
   0   0   8       84.90       49.57     16.20 o 
   1   0   8        2.43        0.93      5.90 o 
   2   0   8      668.76      682.44     18.45 o 
   3   0   8     1132.75     1077.85     36.86 o 
   4   0   8      196.10      225.36     17.97 o 
   5   0   8      687.20      697.74     27.50 o 
   6   0   8       87.93       83.14     13.88 o 
   7   0   8      118.48       78.16     14.84 o 
   8   0   8      206.17      166.62     24.31 o 
   9   0   8       14.14       -0.96     14.13 o 
  10   0   8        2.19       36.88     19.22 o 
  -5   1   8        0.36      -10.48     27.81 o 
  -4   1   8       19.80       11.20     27.45 o 
  -3   1   8        1.28       19.87     26.19 o 
  -2   1   8        3.44       27.96     14.17 o 
  -1   1   8     1446.30     1321.45     45.23 o 
   0   1   8     1370.87     1349.15     48.19 o 
   1   1   8      244.07      251.06     14.73 o 
   2   1   8      910.69      932.29     21.26 o 
   3   1   8     1203.30     1165.48     40.12 o 
   4   1   8       31.21       17.90     10.95 o 
   5   1   8     3496.60     3499.81     70.23 o 
   6   1   8      882.19     1015.37     33.50 o 
   7   1   8      221.52      214.28     24.20 o 
   8   1   8      405.89      426.37     26.80 o 
   9   1   8      436.77      475.30     37.60 o 
  10   1   8        8.52      -14.75     14.75 o 
  -5   2   8       68.99      119.02     47.50 o 
  -4   2   8        1.97       -8.13     26.37 o 
  -3   2   8        2.04      -12.80     13.39 o 
  -2   2   8      189.17      216.95     25.97 o 
  -1   2   8      102.53      103.89     19.08 o 
   0   2   8       22.20       48.24     14.56 o 
   1   2   8       11.09       -3.71      7.55 o 
   2   2   8      844.38      908.51     24.37 o 
   3   2   8     1336.57     1332.15     33.59 o 
   4   2   8       80.98      108.19     25.16 o 
   5   2   8     1385.54     1425.96     37.37 o 
   6   2   8     1794.36     1737.31     42.61 o 
   7   2   8       43.00       52.67     12.75 o 
   8   2   8      142.51      134.17     17.72 o 
   9   2   8      619.45      540.67     40.21 o 
  10   2   8       25.18       25.94     16.66 o 
  -5   3   8      350.62      503.90     67.91 o 
  -4   3   8       43.33       42.26     33.95 o 
  -3   3   8       31.53       60.93     19.09 o 
  -2   3   8      209.81      221.11     26.44 o 
  -1   3   8      547.61      602.51     35.20 o 
   0   3   8      188.82      172.91     17.48 o 
   1   3   8      225.50      209.81     17.36 o 
   2   3   8      119.71      116.06     17.36 o 
   3   3   8        3.64       -0.88      6.42 o 
   4   3   8      589.80      587.80     20.74 o 
   5   3   8       46.64       53.36     14.28 o 
   6   3   8      455.59      495.57     25.42 o 
   7   3   8       62.68       78.46     13.80 o 
   8   3   8       89.09       99.31     15.74 o 
   9   3   8      360.11      350.67     25.79 o 
  10   3   8       14.52       19.75     16.83 o 
  11   3   8       61.94       63.21     28.90 o 
  -4   4   8       95.05       86.66     24.54 o 
  -3   4   8       11.21        6.12     16.28 o 
  -2   4   8       41.12       74.78     19.90 o 
  -1   4   8      395.32      389.41     31.06 o 
   0   4   8      199.56      204.13     19.34 o 
   1   4   8     1366.08     1388.59     38.19 o 
   2   4   8        8.36       -0.98      7.42 o 
   3   4   8        1.98       12.34      8.64 o 
   4   4   8      329.93      326.01     17.42 o 
   5   4   8      784.09      785.58     34.07 o 
   6   4   8       42.16       41.76     11.62 o 
   7   4   8       91.03       44.16     12.37 o 
   8   4   8      241.87      221.80     20.58 o 
   9   4   8      318.52      281.85     23.87 o 
  10   4   8       36.74        9.68     21.31 o 
  11   4   8        0.86       22.94     22.76 o 
  -3   5   8       13.00       18.42     17.42 o 
  -2   5   8       20.91        8.58     15.68 o 
  -1   5   8      111.84      124.98     30.97 o 
   0   5   8      251.62      218.76     20.68 o 
   1   5   8     1251.29     1154.06     59.65 o 
   2   5   8     1755.28     1724.55     41.83 o 
   3   5   8       19.04        0.60     10.32 o 
   4   5   8      380.45      310.76     25.59 o 
   5   5   8     1065.68     1056.30     33.21 o 
   6   5   8      177.39      192.94     34.94 o 
   7   5   8      943.36      949.27     33.25 o 
   8   5   8       86.78       83.79     15.70 o 
   9   5   8       26.00       10.00     14.98 o 
  10   5   8        0.00      -12.47     12.47 o 
  11   5   8      118.08      150.63     39.19 o 
  -3   6   8        1.96       -3.82     18.21 o 
  -2   6   8        0.26      -12.68     15.97 o 
  -1   6   8        7.84        7.15     16.33 o 
   0   6   8        0.84       14.78     14.27 o 
   1   6   8       43.80       29.83     12.43 o 
   2   6   8     1222.30     1231.22     37.52 o 
   3   6   8      102.51      105.95     22.58 o 
   4   6   8      295.55      307.58     31.25 o 
   5   6   8      863.76      899.79     30.93 o 
   6   6   8     1401.14     1413.25     67.14 o 
   7   6   8      661.82      621.12     34.95 o 
   8   6   8      680.37      713.50     34.93 o 
   9   6   8      122.18      117.55     36.66 o 
  10   6   8        0.67        2.82     17.40 o 
  11   6   8      259.35      213.66     44.79 o 
  -2   7   8        1.66       21.53     19.55 o 
  -1   7   8        0.17       -0.02     17.97 o 
   0   7   8       95.66      114.96     24.33 o 
   1   7   8       29.56       32.82     14.50 o 
   2   7   8      197.88      203.59     34.32 o 
   3   7   8      175.66      200.27     26.37 o 
   4   7   8        2.92        1.06     11.88 o 
   5   7   8        7.35       -8.56     18.96 o 
   6   7   8        9.24        4.16     10.02 o 
   7   7   8       13.14       21.63     12.13 o 
   8   7   8      492.00      558.83     75.68 o 
   9   7   8       97.13      148.20     42.62 o 
  10   7   8       51.03       36.11     20.26 o 
  11   7   8       95.03      120.29     39.73 o 
  -1   8   8       30.10       45.04     24.02 o 
   0   8   8       19.48       47.38     19.65 o 
   1   8   8      123.07      142.18     19.93 o 
   2   8   8        1.08       -1.38     14.62 o 
   3   8   8        0.44       21.93     15.24 o 
   4   8   8        3.56       -5.16     12.32 o 
   5   8   8       72.66       92.97     18.97 o 
   6   8   8       77.67       96.99     19.67 o 
   7   8   8       23.40       23.56     16.55 o 
   8   8   8      176.28      181.85     28.92 o 
   9   8   8      148.28      186.81     30.12 o 
  10   8   8       21.21       14.62     20.50 o 
   0   9   8        0.97       36.79     20.54 o 
   1   9   8       90.28      108.14     27.53 o 
   2   9   8      148.90      209.92     29.97 o 
   3   9   8       51.85       59.95     23.75 o 
   4   9   8      107.04      102.42     35.22 o 
   5   9   8       63.86       37.29     16.79 o 
   6   9   8        5.11       12.19     15.45 o 
   7   9   8       80.89       37.75     26.55 o 
   8   9   8        0.51       -0.84     17.45 o 
   9   9   8      262.68      238.98     32.61 o 
   2  10   8      296.62      289.10     35.31 o 
   3  10   8      245.94      239.19     32.70 o 
   4  10   8      478.41      463.88     39.02 o 
   5  10   8       35.34       71.33     20.57 o 
   6  10   8        0.99       10.11     24.56 o 
   7  10   8      131.17      128.05     38.47 o 
   8  10   8      313.59      353.81     53.82 o 
  -2  -6   9       23.07      -21.55     23.21 o 
  -1  -6   9        1.56        1.54     19.99 o 
   0  -6   9       82.41      136.65     30.02 o 
   1  -6   9       33.15       44.00     22.74 o 
   2  -6   9       50.75       11.69     20.08 o 
   3  -6   9      106.43      111.26     38.29 o 
  -3  -5   9       14.43       14.99     31.43 o 
  -2  -5   9       52.74       55.69     24.65 o 
  -1  -5   9       42.41       69.59     22.47 o 
   0  -5   9      181.62      146.26     26.81 o 
   1  -5   9       94.99       73.96     41.09 o 
   2  -5   9       92.22       81.04     23.17 o 
   3  -5   9        6.47       15.34     18.82 o 
   4  -5   9       10.49        3.43     25.65 o 
  -4  -4   9        5.67      -13.55     28.54 o 
  -3  -4   9        6.40       14.27     30.16 o 
  -2  -4   9       60.63       40.10     29.80 o 
  -1  -4   9      347.97      327.49     66.10 o 
   0  -4   9       32.14       25.32     20.50 o 
   1  -4   9        4.32       13.41     12.47 o 
   2  -4   9       68.41       89.60     17.33 o 
   3  -4   9       24.41       38.76     19.49 o 
   4  -4   9       23.63       31.25     30.52 o 
   5  -4   9        9.22      -11.74     27.63 o 
   6  -4   9      167.83       89.76     39.37 o 
  -4  -3   9       91.65      109.99     39.37 o 
  -3  -3   9        3.15       43.17     29.62 o 
  -2  -3   9       45.18       49.49     27.99 o 
  -1  -3   9      467.96      528.34     46.60 o 
   0  -3   9      570.04      574.97     38.06 o 
   1  -3   9      223.28      230.38     30.08 o 
   2  -3   9      323.16      350.34     25.03 o 
   3  -3   9       55.72       69.76     15.84 o 
   4  -3   9      109.46       94.99     25.29 o 
   5  -3   9      617.40      405.65     55.99 o 
   6  -3   9       33.32       39.55     28.90 o 
   7  -3   9       89.14       89.40     36.48 o 
  -5  -2   9        2.94       -1.99     30.88 o 
  -4  -2   9      215.79      115.77     40.10 o 
  -3  -2   9       36.58        2.89     26.37 o 
  -2  -2   9       35.66       30.88     27.27 o 
  -1  -2   9      249.61      251.59     40.28 o 
   0  -2   9      844.78      822.56     32.36 o 
   1  -2   9      415.50      428.37     25.68 o 
   2  -2   9      884.36      870.68     35.58 o 
   3  -2   9        7.96        6.86     11.07 o 
   4  -2   9       29.95       18.27     14.61 o 
   5  -2   9      987.28     1033.18     52.74 o 
   6  -2   9      702.15      748.81     70.26 o 
   7  -2   9        8.46      -18.24     20.41 o 
   8  -2   9       28.34       40.46     34.14 o 
  -5  -1   9       66.04       43.17     39.01 o 
  -4  -1   9       27.23       15.89     28.18 o 
  -3  -1   9      133.35       73.33     34.14 o 
  -2  -1   9      164.67      170.13     37.93 o 
  -1  -1   9        5.74       13.73     21.85 o 
   0  -1   9      233.30      231.47     53.01 o 
   1  -1   9      188.33      186.12     21.35 o 
   2  -1   9      633.50      638.28     29.12 o 
   3  -1   9      367.30      397.59     48.31 o 
   4  -1   9      111.19      123.61     21.74 o 
   5  -1   9      527.02      555.84     37.35 o 
   6  -1   9     1060.50     1020.05     69.08 o 
   7  -1   9      101.27      121.88     40.19 o 
   8  -1   9      316.18      391.20     57.07 o 
  -5   0   9       93.43       98.43     41.36 o 
  -4   0   9       14.04       53.28     34.32 o 
  -3   0   9        7.02      -23.84     23.84 o 
  -2   0   9      278.20      268.93     43.71 o 
  -1   0   9      489.59      506.40     32.99 o 
   0   0   9      111.62      116.24     20.09 o 
   1   0   9       81.20       77.27     16.83 o 
   2   0   9       35.08       46.58     11.96 o 
   3   0   9      318.20      329.83     27.77 o 
   4   0   9      201.54      219.09     59.96 o 
   5   0   9        3.10      -12.11     12.11 o 
   6   0   9      891.21      908.93     43.35 o 
   7   0   9      622.28      634.59     41.39 o 
   8   0   9      502.59      529.56     56.71 o 
   9   0   9      460.38      454.60     61.59 o 
  -4   1   9      133.40      166.16     46.60 o 
  -3   1   9       17.65       12.28     26.37 o 
  -2   1   9      126.25      134.45     46.42 o 
  -1   1   9       31.20       26.57     29.89 o 
   0   1   9      245.28      275.74     46.81 o 
   1   1   9      932.47      934.40     26.33 o 
   2   1   9      436.38      431.45     17.04 o 
   3   1   9       60.92       48.27      9.64 o 
   4   1   9      258.53      296.60     26.32 o 
   5   1   9      463.09      425.68     24.83 o 
   6   1   9        9.10       10.63     10.14 o 
   7   1   9       11.96       19.30     11.84 o 
   8   1   9      139.58      142.91     19.48 o 
   9   1   9      355.91      322.31     26.66 o 
  10   1   9        2.42       14.81     21.67 o 
  -4   2   9       56.66       83.44     41.18 o 
  -3   2   9       93.76       92.47     37.03 o 
  -2   2   9      226.57      225.45     33.23 o 
  -1   2   9      228.36      247.95     39.01 o 
   0   2   9       43.78       54.19     12.88 o 
   1   2   9     1618.40     1589.65     40.41 o 
   2   2   9     1144.17     1203.40     29.52 o 
   3   2   9       13.08       19.33      8.03 o 
   4   2   9      162.00      176.91     17.13 o 
   5   2   9      321.67      358.40     23.06 o 
   6   2   9      127.88      110.50     15.83 o 
   7   2   9      103.93       95.57     18.89 o 
   8   2   9       10.86       22.70     12.20 o 
   9   2   9      191.19      190.25     21.61 o 
  10   2   9       16.07        5.30     16.26 o 
  -4   3   9       34.93       -2.71     32.51 o 
  -3   3   9      149.29      130.97     41.63 o 
  -2   3   9      121.67      103.48     26.82 o 
  -1   3   9      171.99      177.71     24.77 o 
   0   3   9      211.59      126.79     25.12 o 
   1   3   9      237.51      224.50     19.60 o 
   2   3   9      944.47      945.01     60.68 o 
   3   3   9      346.90      443.58     23.85 o 
   4   3   9       22.60       12.68      8.43 o 
   5   3   9      614.01      610.00     27.65 o 
   6   3   9       18.48       25.66     11.16 o 
   7   3   9      385.96      414.38     43.66 o 
   8   3   9      376.38      417.72     27.24 o 
   9   3   9        7.14        0.83     10.80 o 
  10   3   9       24.39       27.44     14.01 o 
  -3   4   9       18.94       57.18     22.54 o 
  -2   4   9       13.85       -2.61     16.04 o 
  -1   4   9       26.83       31.83     16.22 o 
   0   4   9       60.05       43.76     13.22 o 
   1   4   9      306.24      259.36     27.29 o 
   2   4   9      119.32      133.50     19.82 o 
   3   4   9      311.19      318.43     26.45 o 
   4   4   9      148.80      175.51     21.84 o 
   5   4   9      360.45      375.23     23.25 o 
   6   4   9       29.43       12.77     11.57 o 
   7   4   9       55.53       42.60     12.77 o 
   8   4   9      881.14      920.37     59.30 o 
   9   4   9      488.72      572.18     31.90 o 
  10   4   9        6.10       -2.14     13.79 o 
  11   4   9      116.20       75.86     30.70 o 
  -3   5   9      105.43      110.24     25.60 o 
  -2   5   9        9.97       -0.92     17.62 o 
  -1   5   9       48.14       62.32     20.85 o 
   0   5   9       32.20       27.11     12.23 o 
   1   5   9      120.77      124.30     19.19 o 
   2   5   9        5.70       -9.50     11.21 o 
   3   5   9       48.41       62.59     15.78 o 
   4   5   9      575.48      538.58     33.50 o 
   5   5   9      322.03      360.80     34.11 o 
   6   5   9       59.71       52.68     13.04 o 
   7   5   9       11.86       11.70     11.04 o 
   8   5   9      893.09      965.20     36.49 o 
   9   5   9     1011.68     1024.13     76.98 o 
  10   5   9      175.64      179.46     29.87 o 
  11   5   9       79.26       70.62     33.23 o 
  -2   6   9      162.93      165.45     29.25 o 
  -1   6   9        0.91       -4.95     16.65 o 
   0   6   9        7.66        5.30     12.42 o 
   1   6   9      327.97      306.63     36.64 o 
   2   6   9      350.22      310.43     31.12 o 
   3   6   9      175.84      164.68     23.74 o 
   4   6   9      193.89      171.72     23.74 o 
   5   6   9      787.67      751.62     38.66 o 
   6   6   9      302.24      296.39     30.99 o 
   7   6   9       25.84       29.65     13.18 o 
   8   6   9       90.65      100.51     17.02 o 
   9   6   9      395.08      390.18     37.00 o 
  10   6   9      351.52      298.60     35.68 o 
  -1   7   9      411.22      445.53     90.76 o 
   0   7   9       39.64       57.12     16.95 o 
   1   7   9      154.49      123.51     18.73 o 
   2   7   9      169.75      191.27     27.51 o 
   3   7   9      321.11      340.09     45.51 o 
   4   7   9      485.49      474.80     46.33 o 
   5   7   9      148.00      184.80     23.88 o 
   6   7   9        1.80       -7.74     12.89 o 
   7   7   9      285.97      282.03     24.88 o 
   8   7   9       51.98       40.69     13.96 o 
   9   7   9        7.34       16.15     28.36 o 
  10   7   9       90.18       71.69     24.51 o 
   0   8   9       42.42       17.02     20.31 o 
   1   8   9       24.18       36.79     19.22 o 
   2   8   9      312.46      273.33     32.25 o 
   3   8   9       60.13       49.35     18.78 o 
   4   8   9      734.83      641.34     65.74 o 
   5   8   9      396.13      369.81     32.99 o 
   6   8   9        2.75       14.36     14.62 o 
   7   8   9        2.61        7.49     15.45 o 
   8   8   9      422.48      405.39     38.06 o 
   9   8   9      236.02      272.74     36.57 o 
  10   8   9      164.33      188.39     35.31 o 
   1   9   9       13.68        0.10     17.62 o 
   2   9   9        1.12       -1.86     16.27 o 
   3   9   9       96.32       47.12     20.34 o 
   4   9   9       59.84       46.86     19.78 o 
   5   9   9      653.77      676.72     63.48 o 
   6   9   9      464.44      534.06     39.01 o 
   7   9   9       10.29       32.87     27.45 o 
   8   9   9      464.39      493.61     60.14 o 
   9   9   9      114.27      136.48     48.40 o 
   3  10   9       19.49       11.74     29.08 o 
   4  10   9       23.12       42.01     20.02 o 
   5  10   9      287.17      256.33     32.21 o 
   6  10   9      288.04      292.54     33.12 o 
   7  10   9       89.89       76.04     33.05 o 
   8  10   9      172.49      232.81     48.95 o 
  -1  -5  10       57.77       55.02     24.84 o 
   0  -5  10       21.74       36.14     21.93 o 
   1  -5  10        1.52        1.72     20.18 o 
   2  -5  10       62.76       73.80     26.59 o 
   3  -5  10       67.06       82.90     36.48 o 
  -2  -4  10       56.69       59.96     35.22 o 
  -1  -4  10       44.29       78.20     34.86 o 
   0  -4  10       87.17      112.45     25.71 o 
   1  -4  10        8.57       15.52     19.18 o 
   2  -4  10      207.34      232.10     24.40 o 
   3  -4  10      199.13      201.38     47.14 o 
   4  -4  10        1.35      -13.00     25.10 o 
   5  -4  10      193.72      171.22     46.96 o 
  -3  -3  10       18.69      -26.73     27.45 o 
  -2  -3  10       10.61      -26.19     26.19 o 
  -1  -3  10        0.66      -10.29     27.81 o 
   0  -3  10        8.83       -2.27     16.78 o 
   1  -3  10       14.94       20.04     14.13 o 
   2  -3  10       42.56       34.79     14.33 o 
   3  -3  10      587.32      576.39     47.86 o 
   4  -3  10        4.31       12.16     18.51 o 
   5  -3  10      182.59      113.78     38.65 o 
   6  -3  10      552.55      563.14     68.09 o 
  -3  -2  10       93.11      108.37     40.10 o 
  -2  -2  10       49.26       62.49     31.25 o 
  -1  -2  10       99.05       37.39     28.72 o 
   0  -2  10       66.03       55.63     28.18 o 
   1  -2  10      308.85      359.76     25.86 o 
   2  -2  10      188.41      183.16     23.96 o 
   3  -2  10       91.94      119.20     22.66 o 
   4  -2  10       16.08       10.18     16.17 o 
   5  -2  10        2.02       -7.81     18.24 o 
   6  -2  10      137.59      138.38     26.63 o 
   7  -2  10        9.05       34.68     29.62 o 
  -3  -1  10       83.94      130.22     42.44 o 
  -2  -1  10       73.56      110.17     39.19 o 
  -1  -1  10      104.53       87.23     33.05 o 
   0  -1  10        2.27       12.27     22.76 o 
   1  -1  10      331.44      347.05     37.84 o 
   2  -1  10       76.52      100.57     16.81 o 
   3  -1  10        3.37       18.67     15.74 o 
   4  -1  10        8.96       39.69     17.96 o 
   5  -1  10      169.18      156.90     40.82 o 
   6  -1  10        1.95      -13.96     14.79 o 
   7  -1  10       94.36       66.19     20.91 o 
   8  -1  10       80.12       29.80     33.77 o 
  -3   0  10        2.45        7.04     31.25 o 
  -2   0  10       36.72       76.40     34.86 o 
  -1   0  10       30.48       58.70     31.25 o 
   0   0  10       58.70       11.57     14.86 o 
   1   0  10      112.99      160.36     35.31 o 
   2   0  10      736.51      707.81     54.36 o 
   3   0  10      197.85      215.20     25.84 o 
   4   0  10       90.38      107.86     22.14 o 
   5   0  10       84.97       79.27     20.29 o 
   6   0  10      208.01      150.64     25.94 o 
   7   0  10       51.93       29.21     17.83 o 
   8   0  10      114.56      124.21     25.56 o 
  -3   1  10       10.33      -21.13     27.81 o 
  -2   1  10        7.83       -5.78     26.37 o 
  -1   1  10      284.23      274.15     29.68 o 
   0   1  10       13.47       26.09     12.12 o 
   1   1  10        0.75       -9.56      9.56 o 
   2   1  10      780.27      792.90     36.48 o 
   3   1  10      303.09      348.02     25.76 o 
   4   1  10      274.91      288.38     22.81 o 
   5   1  10      785.38      883.40     37.90 o 
   6   1  10      307.36      323.49     60.16 o 
   7   1  10      487.18      488.68     29.88 o 
   8   1  10     1015.20     1025.37     39.65 o 
   9   1  10       50.87        5.04     16.73 o 
  -3   2  10      106.73      136.90     45.51 o 
  -2   2  10       47.39       46.96     33.41 o 
  -1   2  10       10.16       22.14     24.83 o 
   0   2  10        1.58        4.24     10.76 o 
   1   2  10      102.23      107.63     24.64 o 
   2   2  10      200.55      170.33     22.26 o 
   3   2  10      596.98      514.71     47.86 o 
   4   2  10      243.47      233.87     26.74 o 
   5   2  10      574.66      584.97     33.94 o 
   6   2  10      231.49      253.26     35.64 o 
   7   2  10       34.53       35.84     16.96 o 
   8   2  10      497.92      506.60     35.46 o 
   9   2  10      335.79      329.44     29.89 o 
  10   2  10       74.15       61.66     21.08 o 
  -3   3  10      108.42      155.51     49.67 o 
  -2   3  10      132.39      149.27     26.91 o 
  -1   3  10       14.21       25.93     18.12 o 
   0   3  10        2.87       -0.46     11.00 o 
   1   3  10       93.73       89.57     15.77 o 
   2   3  10        0.33       -4.74     11.66 o 
   3   3  10       18.82       20.09     13.66 o 
   4   3  10        4.39        8.47     12.31 o 
   5   3  10       12.06       12.62     11.10 o 
   6   3  10      230.70      270.45     26.79 o 
   7   3  10        7.91       22.47     12.53 o 
   8   3  10      154.85      169.28     21.03 o 
   9   3  10      184.30      191.35     22.78 o 
  10   3  10       47.90       62.61     16.81 o 
  -2   4  10      196.35      236.23     60.87 o 
  -1   4  10       78.70       52.49     23.84 o 
   0   4  10       76.54       74.97     15.89 o 
   1   4  10       63.36       76.79     15.82 o 
   2   4  10       18.23       20.71     13.72 o 
   3   4  10       88.50       63.33     34.14 o 
   4   4  10      405.44      417.43     32.42 o 
   5   4  10       27.08       30.82     14.36 o 
   6   4  10       23.99       20.63     11.73 o 
   7   4  10       14.24        8.97     10.98 o 
   8   4  10       18.01       18.15     12.49 o 
   9   4  10       67.45       53.05     16.28 o 
  10   4  10       76.74       63.32     17.30 o 
  -2   5  10       20.43       23.71     22.04 o 
  -1   5  10      218.84      206.43     46.69 o 
   0   5  10       90.96       70.11     16.91 o 
   1   5  10      137.80      125.24     22.28 o 
   2   5  10      110.37       89.69     21.85 o 
   3   5  10      119.14      134.91     21.69 o 
   4   5  10     1181.36     1231.94     48.61 o 
   5   5  10      553.44      618.78     37.91 o 
   6   5  10      108.07      128.68     18.11 o 
   7   5  10      193.27      193.84     26.32 o 
   8   5  10      373.64      390.11     27.72 o 
   9   5  10       16.89       25.52     14.29 o 
  10   5  10       80.01       67.94     22.78 o 
  -1   6  10       54.98       22.22     20.95 o 
   0   6  10       91.36       47.55     16.11 o 
   1   6  10       90.68       74.23     20.46 o 
   2   6  10      102.64      118.68     23.05 o 
   3   6  10       51.18       55.68     18.39 o 
   4   6  10      314.84      281.77     37.75 o 
   5   6  10     1273.12     1249.08     65.56 o 
   6   6  10      315.29      313.56     30.17 o 
   7   6  10      238.78      224.54     22.96 o 
   8   6  10      316.12      335.47     26.99 o 
   9   6  10        6.18       21.97     14.29 o 
  10   6  10       78.22       95.93     25.21 o 
   0   7  10       18.76       37.99     20.26 o 
   1   7  10        0.94       18.36     15.99 o 
   2   7  10       47.48       64.04     20.75 o 
   3   7  10        0.47       -0.38     14.59 o 
   4   7  10        0.88       34.79     19.05 o 
   5   7  10      190.00      171.20     25.16 o 
   6   7  10      207.37      190.60     37.30 o 
   7   7  10       16.71       -4.24     12.80 o 
   8   7  10      134.47      168.84     25.29 o 
   9   7  10       33.49       27.66     20.04 o 
  10   7  10       16.76       13.40     18.45 o 
   1   8  10       13.81       17.86     19.52 o 
   2   8  10       35.96       66.88     22.10 o 
   3   8  10        0.88       11.87     16.28 o 
   4   8  10       88.38       77.28     21.16 o 
   5   8  10        0.10      -13.35     13.35 o 
   6   8  10       86.16       64.68     19.86 o 
   7   8  10        7.74       20.46     16.29 o 
   8   8  10       45.01       33.77     26.73 o 
   9   8  10        4.35       32.66     19.89 o 
   3   9  10        4.69        1.39     17.96 o 
   4   9  10      225.58      183.15     71.07 o 
   5   9  10       21.77       43.74     19.70 o 
   6   9  10        0.13        2.36     16.56 o 
   7   9  10        6.35        8.91     17.99 o 
   8   9  10       14.71       10.29     26.19 o 
   0  -4  11        5.18       10.29     30.16 o 
   1  -4  11       13.13       -0.83     28.36 o 
   2  -4  11      299.44      281.22     53.37 o 
   3  -4  11       27.81       57.43     34.32 o 
  -1  -3  11      176.41      210.95     48.95 o 
   0  -3  11       38.86       62.49     33.41 o 
   1  -3  11       49.13       38.29     29.80 o 
   2  -3  11      287.35      300.41     62.22 o 
   3  -3  11       76.83      135.96     27.82 o 
   4  -3  11      307.25      294.78     88.95 o 
   5  -3  11      135.13      103.21     34.68 o 
  -2  -2  11        0.95       10.29     32.15 o 
  -1  -2  11      268.91      207.16     47.68 o 
   0  -2  11       57.29       47.68     32.15 o 
   1  -2  11      157.36      182.40     29.89 o 
   2  -2  11      201.93      162.70     27.07 o 
   3  -2  11       24.37        9.94     16.88 o 
   4  -2  11      144.65      200.65     42.17 o 
   5  -2  11      754.91      765.81     65.02 o 
   6  -2  11       45.07       39.55     22.39 o 
  -2  -1  11       67.64       16.80     33.77 o 
  -1  -1  11       28.00        6.50     28.36 o 
   0  -1  11       27.52      -11.20     25.10 o 
   1  -1  11       12.66        7.42     19.60 o 
   2  -1  11       38.59      -11.74     21.13 o 
   3  -1  11        9.14       22.70     16.84 o 
   4  -1  11       13.15       16.51     33.32 o 
   5  -1  11      947.52     1131.54     53.49 o 
   6  -1  11      296.11      358.64     58.25 o 
   7  -1  11        6.05        2.61     18.86 o 
  -2   0  11      173.01      161.28     45.87 o 
  -1   0  11      127.30      113.06     37.21 o 
   0   0  11        6.46        9.88     22.22 o 
   1   0  11        9.09      -12.40     19.05 o 
   2   0  11       21.69       -0.54     20.59 o 
   3   0  11        0.56       10.84     21.85 o 
   4   0  11      246.38      217.01     29.19 o 
   5   0  11       74.56       89.63     46.15 o 
   6   0  11      278.76      300.28     33.92 o 
   7   0  11       44.73       40.93     23.57 o 
   8   0  11       50.44       56.42     22.54 o 
  -2   1  11        3.86      -26.91     26.91 o 
  -1   1  11       17.23       11.74     29.08 o 
   0   1  11        0.86        4.17     17.17 o 
   1   1  11       40.79       83.98     28.72 o 
   2   1  11        4.82        6.86     20.77 o 
   3   1  11       59.48       73.69     28.18 o 
   4   1  11      195.82      198.10     26.84 o 
   5   1  11       18.88       12.91     16.71 o 
   6   1  11      119.58      119.51     23.68 o 
   7   1  11      185.15      196.45     30.64 o 
   8   1  11      115.28      133.49     26.48 o 
   9   1  11       76.76       38.65     29.44 o 
  -2   2  11      130.77       66.28     39.19 o 
  -1   2  11      277.67      275.95     32.63 o 
   0   2  11      169.52      195.18     27.89 o 
   1   2  11      669.90      628.70     52.74 o 
   2   2  11       58.81       88.63     19.41 o 
   3   2  11       38.92       44.19     16.65 o 
   4   2  11       44.09       72.05     44.70 o 
   5   2  11      414.76      408.98     46.08 o 
   6   2  11       45.49       57.03     15.54 o 
   7   2  11      100.16      115.57     41.46 o 
   8   2  11       70.35       65.73     16.83 o 
   9   2  11       11.92        4.05     18.29 o 
  -2   3  11       67.88      108.19     44.07 o 
  -1   3  11       39.38       33.21     20.20 o 
   0   3  11       19.33       17.38     26.73 o 
   1   3  11      299.26      275.93     30.19 o 
   2   3  11      741.14      823.32     42.12 o 
   3   3  11      101.42       98.63     19.85 o 
   4   3  11      174.91      157.01     23.33 o 
   5   3  11      490.10      534.50     78.02 o 
   6   3  11      149.65      173.62     35.19 o 
   7   3  11      332.08      339.46     27.13 o 
   8   3  11       29.59       40.65     15.25 o 
   9   3  11        0.43        4.37     13.44 o 
  -1   4  11        7.89       -5.32     30.25 o 
   0   4  11       23.19       26.78     18.79 o 
   1   4  11        6.25       22.37     20.68 o 
   2   4  11      291.58      319.66     31.78 o 
   3   4  11       10.55       -9.13     12.47 o 
   4   4  11        1.15       -1.46     13.21 o 
   5   4  11       41.70       66.35     19.78 o 
   6   4  11       99.46      103.30     21.13 o 
   7   4  11       46.06       51.13     15.08 o 
   8   4  11      517.37      582.94     36.16 o 
   9   4  11       14.90       26.31     15.16 o 
  10   4  11        3.85        4.70     22.40 o 
  -1   5  11       20.00       14.90     20.18 o 
   0   5  11       42.83       61.64     21.74 o 
   1   5  11       55.57       71.70     19.72 o 
   2   5  11       38.93       26.49     16.79 o 
   3   5  11       48.05       34.11     34.95 o 
   4   5  11        1.06       14.88     14.81 o 
   5   5  11        3.84       -4.82     13.52 o 
   6   5  11       38.58       13.72     14.63 o 
   7   5  11       11.70        4.18     12.90 o 
   8   5  11      926.58      976.49     58.72 o 
   9   5  11      560.60      562.71     34.84 o 
  10   5  11       33.26       29.26     26.73 o 
   0   6  11      130.36      154.60     37.57 o 
   1   6  11      362.37      321.47     63.21 o 
   2   6  11      148.74      125.61     34.68 o 
   3   6  11        8.09       13.78     14.77 o 
   4   6  11       24.86       24.54     15.25 o 
   5   6  11       79.10       57.77     18.95 o 
   6   6  11       27.69       14.32     15.45 o 
   7   6  11       55.17       28.61     16.71 o 
   8   6  11      170.14      198.40     28.08 o 
   9   6  11      406.77      451.08     32.19 o 
   1   7  11      174.33      157.69     28.08 o 
   2   7  11      258.84      261.83    122.36 o 
   3   7  11       37.63        6.81     16.34 o 
   4   7  11      257.49      276.56     56.53 o 
   5   7  11       31.98       19.42     16.09 o 
   6   7  11      191.84      176.05     27.04 o 
   7   7  11      413.24      377.10     35.04 o 
   8   7  11       11.07       18.72     18.52 o 
   9   7  11      291.51      303.72     35.14 o 
   3   8  11       17.81       16.31     19.60 o 
   4   8  11      118.86       96.54     53.91 o 
   5   8  11        1.92        7.17     16.76 o 
   6   8  11       17.12        0.15     16.51 o 
   7   8  11       93.34       62.93     21.47 o 
   8   8  11      368.99      376.74     44.88 o 
   5   9  11      274.11      283.68     34.60 o 
   6   9  11        5.23       13.67     17.61 o 
   0  -2  12       29.04       44.25     37.21 o 
   2  -2  12        6.30       18.96     24.92 o 
   3  -2  12       54.66       47.78     40.46 o 
   4  -2  12        5.33       11.17     20.74 o 
   5  -2  12        1.09      -13.69     18.33 o 
   0  -1  12      126.71       76.76     36.48 o 
   1  -1  12      203.26      277.78     47.68 o 
   2  -1  12       27.18       28.90     26.19 o 
   3  -1  12       42.52       30.34     26.91 o 
   4  -1  12       14.68       17.81     19.73 o 
   5  -1  12       87.47       86.95     25.90 o 
   6  -1  12       16.74       37.28     22.26 o 
  -1   0  12       14.90        2.89     34.14 o 
   0   0  12       25.38       39.55     33.95 o 
   1   0  12      333.06      504.44     55.81 o 
   2   0  12      293.29      281.03     44.43 o 
   3   0  12       24.06       55.27     28.90 o 
   4   0  12       90.47       83.98     29.80 o 
   5   0  12       46.41       35.08     20.49 o 
   6   0  12       52.39      114.52     26.17 o 
   7   0  12      110.63      167.44     32.51 o 
  -1   1  12        0.93       -8.85     30.88 o 
   0   1  12       13.99       29.39     21.00 o 
   1   1  12       52.46       62.49     30.70 o 
   2   1  12      300.55      403.84     51.84 o 
   3   1  12      172.06      151.35     37.03 o 
   4   1  12       97.42      115.59     35.40 o 
   5   1  12      315.40      322.63     35.56 o 
   6   1  12      190.11      211.74     33.23 o 
   7   1  12      789.23      824.41     51.53 o 
   8   1  12      722.43      753.54     50.76 o 
  -1   2  12        0.49      -31.06     31.06 o 
   0   2  12       19.82       21.13     27.09 o 
   1   2  12       94.21       60.14     28.54 o 
   2   2  12       22.16       19.33     24.38 o 
   3   2  12      126.02      214.20     42.26 o 
   4   2  12       26.34       45.51     26.37 o 
   5   2  12       71.33       57.98     26.73 o 
   6   2  12       17.80        7.83     17.90 o 
   7   2  12       82.18      103.23     24.96 o 
   8   2  12      578.55      695.86     49.48 o 
   0   3  12       25.79       25.83     28.36 o 
   1   3  12      146.31      157.95     31.34 o 
   2   3  12       48.04       36.56     18.10 o 
   3   3  12        8.73        2.09     14.50 o 
   4   3  12        0.34       -9.80     13.88 o 
   5   3  12        0.38        3.96     14.84 o 
   6   3  12        8.94        8.42     15.48 o 
   7   3  12        8.71       23.72     15.00 o 
   8   3  12       95.55       89.88     19.19 o 
   0   4  12        1.22       -0.54     24.38 o 
   1   4  12      107.16      108.12     44.25 o 
   2   4  12       45.20       44.39     19.47 o 
   3   4  12       42.46       31.56     17.76 o 
   4   4  12       69.13       54.32     18.74 o 
   5   4  12       11.49       19.18     15.70 o 
   6   4  12        3.83        9.64     14.96 o 
   7   4  12       60.05       31.63     25.74 o 
   8   4  12       17.40       34.51     16.99 o 
   9   4  12       58.55       56.10     38.04 o 
   1   5  12        8.20       40.22     19.66 o 
   2   5  12        5.77       30.90     17.89 o 
   3   5  12       42.38       37.04     19.51 o 
   4   5  12      324.02      319.85     45.69 o 
   5   5  12      185.72      215.69     29.18 o 
   6   5  12       27.50       24.50     17.09 o 
   7   5  12      137.42       84.34     22.67 o 
   8   5  12      149.98      114.44     23.91 o 
   9   5  12       25.72        8.31     15.31 o 
   2   6  12       75.79       63.85     21.43 o 
   3   6  12        1.09       -1.86     16.24 o 
   4   6  12      340.43      353.49     46.69 o 
   5   6  12      322.84      338.25     83.26 o 
   6   6  12        1.48      -15.20     15.20 o 
   7   6  12       49.51       46.48     19.60 o 
   8   6  12      368.07      364.33     60.32 o 
   3   7  12        1.38        4.42     18.31 o 
   4   7  12      227.33      188.37     28.60 o 
   5   7  12      639.15      578.96     59.42 o 
   6   7  12      146.65      151.30     65.92 o 
   7   7  12       10.36       26.67     19.22 o 
   8   7  12      306.45      343.38     37.21 o 
   2   0  13        8.59      -22.94     22.94 o 
   3   0  13       31.15       47.32     31.25 o 
   4   0  13       14.72       -7.41     24.56 o 
   5   0  13       40.56       74.59     33.05 o 
   2   1  13       20.22       27.99     29.26 o 
   3   1  13      168.07      215.83     42.99 o 
   4   1  13       39.75       45.87     31.61 o 
   5   1  13       50.85       59.42     32.15 o 
   6   1  13      454.49      486.56     59.60 o 
   2   2  13       15.69       14.45     26.91 o 
   3   2  13       36.33       61.77     31.06 o 
   4   2  13      232.76      264.41     47.50 o 
   5   2  13       56.16       35.94     26.01 o 
   6   2  13       17.00       30.52     26.91 o 
   7   2  13        5.66        6.72     20.31 o 
   2   3  13      139.73      162.73     41.54 o 
   3   3  13       23.73       -1.63     26.55 o 
   4   3  13      373.86      442.13     57.61 o 
   5   3  13      347.55      420.64     55.45 o 
   6   3  13       45.16       91.93     31.97 o 
   7   3  13        2.26      -11.38     24.38 o 
   2   4  13      125.45       97.17     27.72 o 
   3   4  13        9.76       10.94     18.59 o 
   4   4  13        1.41       -1.40     19.42 o 
   5   4  13      277.72      379.77     38.31 o 
   6   4  13      122.06      138.93     59.78 o 
   7   4  13       49.43       61.38     22.15 o 
   3   5  13        0.07        8.43     19.00 o 
   4   5  13       73.75       46.61     22.49 o 
   5   5  13       33.49        5.03     17.54 o 
   6   5  13      127.52      127.12     26.06 o 
   7   5  13      129.80      149.53     28.40 o 
   4   6  13      133.81      110.89     36.48 o 
   5   6  13        4.67       -9.91     16.82 o 
   6   6  13        6.25       21.13     19.41 o 
                                                 
